# Supplementary material for: Use of Hematopoietic Cell Transplant for Hematologic Cancers by Race, Ethnicity, and Age
Source: JAMA Netw Open. 2024 Sep 18;7(9):e2433145. doi: 10.1001/jamanetworkopen.2024.33145 (PMC11411389; doi:10.1001/jamanetworkopen.2024.33145)
Supplement: Supplement 1. — eTable 1. ICD-O-3 Morphology Codes Used to Define Each Hematologic Cancer Case in SEER-21 Areas, Grouped by World Health Organization Classification eTable 2. Inflation Factor Calculation for Method 1 Analysis eTable 3. Method 1—SEER-Restricted Analysis for Ped/AYA and Adult Patients eTable 4. Incidence Rates per 100 000 Population Calculated Using SEER*STAT for Each Hematologic Cancer by Age, Race, Ethnicity, and Year eTable 5. US Census Estimates of Total Populations by Age, Race, Ethnicity, and Year eTable 6. Hematologic Cancer Cases by 5-Year Age Groups, Race, Ethnicity, and Year of Diagnosis, Estimated Using US Census Data and SEER Incidence Rates eTable 7. Hematologic Cancer Cases by Major Age Groups, Race, Ethnicity, and Year of Diagnosis, Estimated Using US Census Data and SEER Incidence Rates eTable 8. Frequency of Transplants and Hematologic Cancer Cases, and Rate of Allogeneic and Autologous HCTs/Case Rates for Pediatric/AYA Patients Aged 0 to 39 Years Using US Census Data eTable 9. Frequency of Transplants and Hematologic Cancer Cases, and Rate of Allogeneic and Autologous HCTs/Case Rates for Adults Aged 40-84 Years Using US Census Data eTable 10. Comparison of Rates of Autologous and Allogeneic HCT by Disease, Race, Ethnicity, Year, and Age, Determined by Method 1 vs Method 2 [file jamanetwopen-e2433145-s001.xlsx]

## Sheet: TableofContents
Table	Title
eTable 1	ICD-O-3 Morphology Codes Used to Define Each Hematologic Cancer Case in SEER-21 Areas*, Grouped by World Health Organization Classification
eTable 2	Inflation Factor Calculation for Method 1 Analysis
eTable 3	Method 1 - SEER-Restricted Analysis for Ped/AYA and Adult Patients
eTable 4	Incidence Rates per 100 000 Population Calculated Using SEER*STAT for Each Hematologic Cancer by Age, Race, Ethnicity, and Year
eTable 5	US Census Estimates of Total Populations by Age, Race, Ethnicity, and Year
eTable 6	Hematologic Cancer Cases by 5-Year Age Groups, Race, Ethnicity, and Year of Diagnosis, Estimated Using US Census Data and SEER Incidence Rates
eTable 7	Hematologic Cancer Cases by Major Age Groups, Race, Ethnicity, and Year of Diagnosis, Estimated Using US Census Data and SEER Incidence Rates
eTable 8	Frequency of Transplants and Hematologic Cancer Cases and Rate of Allogeneic and Autologous HCTs/Case Rates for Pediatric/AYA Patients Aged 0 to 39 Years Using US Census Data
eTable 9	Frequency of Transplants and Hematologic Cancer Cases and Rate of Allogeneic and Autologous HCTs/Case Rates for Adults Aged 40-84 Years Using US Census Data
eTable 10	Comparison of Rates of Autologous and Allogeneic HCT by Disease, Race, Ethnicity, Year, and Age, Determined by Method 1 vs Method 2

## Sheet: eTable 1 SEER ICDO3 Diseases
eTable 1: ICD-O-3 morphology codes used to define each hematologic cancer case in SEER-21 areas*, grouped by World Health Organization classification
Disease entity	ICD-O-3 morphology code
Acute myeloid leukemia
Blastic plasmacytoid dendritic cell neoplasm	9727
Mixed-phenotype acute leukemia with t(v;11q23.3); KMT2A-rearranged	9807
Acute erythroid leukemia	9840
Acute myeloid leukemia, NOS	9861
Acute myeloid leukemia with t(6;9)(p23;q34)	9865
Acute myelomonocytic leukemia	9867
Acute myeloid leukemia with inv(3)(q21;q26.2) or t(3;3)(q21;q26.2)	9869
Acute basophilic leukemia	9870
Acute myeloid leukemia with inv(16)(p13.1q22)	9871
Acute myeloid leukemia with minimal differentiation	9872
Acute myeloid leukemia without maturation	9873
Acute myeloid leukemia with maturation	9874
Acute monoblastic and monocytic leukemia	9891
Acute myeloid leukemia with myelodysplasia-related changes	9895
Acute myeloid leukemia, t(8;21)(q22;q22)	9896
Acute myeloid leukemia with t(9;11)(p22;q23)	9897
Myeloid leukemia associated with Down Syndrome	9898
Acute megakaryoblastic leukemia	9910
Acute myeloid leukemia (megakaryoblastic) with t(1;22)(p13;q13)	9911
Therapy-related (acute) myeloid neoplasm	9920
Myeloid sarcoma	9930
Acute panmyelosis with myelofibrosis	9931
Myelodysplastic syndrome
Atypical chronic myeloid leuk., BCR/ABL negative	9876
Chronic myelomonocytic leukemia	9945
Juvenile myelomonocytic leukemia	9946
Myelodysplastic/myeloproliferative neoplasm, unclassifiable	9975
Refractory anemia	9980
Refractory anemia with ring sideroblasts (includes MDS/MPN with ring sideroblasts and thrombocytosis)	9982
Refractory anemia with excess blasts	9983
Refractory anemia with excess blasts in transformationa	9984
Refractory cytopenia with multilineage dysplasia/refractory cytopenia of childhood	9985
Myelodysplastic syndrome associated with isolated del(5q)	9986
Therapy related myelodysplastic syndrome, NOS	9987
Myelodysplastic syndrome, unclassifiable or NOS	9989
Acute lymphocytic leukemia
Precursor B-cell lymphoblastic lymphoma	9728
Precursor T-cell lymphoblastic lymphoma, NOS	9729
B-lymphoblastic leukemia/lymphoma, NOS	9811
B-lymphoblastic leukemia/lymphoma with t(9;22)(q34.1;q11.2); BCR-ABL1	9812
B-lymphoblastic leukemia/lymphoma with t(v;11q23.3); KMT2A-rearranged	9813
B-lymphoblastic leukemia/lymphoma with t(12;21) (p13.2;q22.1); ETV6-RUNX1	9814
B-lymphoblastic leukemia/lymphoma with hyperdiploidy	9815
B-lymphoblastic leukemia/lymphoma with hypodiploidy	9816
B-lymphoblastic leukemia/lymphoma with t(5;14)(q31.1;q32.1); IGH/IL3	9817
B-lymphoblastic leukemia/lymphoma with t(1;19)(q23;p13.3); TCF3-PBX1	9818
B-lymphoblastic leukemia/lymphoma, BCR-ABL1-like	9819
Adult T-cell leukemia/lymphoma	9827
Precursor cell lymphoblastic leukemia, NOS	9835
Precursor B-cell lymphoblastic leukemia	9836
T-lymphoblastic leukemia/lymphoma (incl Early T-cell precursor lymphoblastic leukemia)	9837
Multiple myeloma
Plasma cell myeloma	9732
Hodgkin lymphoma
Classic Hodgkin lymphoma (includes Hodgkin granuloma, Hodgkin sarcoma)	9650, 9661, 9662
Lymphocyte-rich classic Hodgkin lymphoma	9651
Mixed cellularity classic Hodgkin lymphoma	9652
Lymphocyte-depleted classic Hodgkin lymphoma	9653
Hodgkin lymphoma, lymphocyte depletion, diffuse fibrosis	9654
Hodgkin lymphoma, lymphocyte depletion, reticular	9655
Nodular lymphocyte predominant Hodgkin lymphoma	9659
Nodular sclerosis classic Hodgkin lymphoma	9663
Hodgkin lymphoma, nodular sclerosis, cellular phase	9664
Hodgkin lymphoma, nodular sclerosis, grade 1	9665
Hodgkin lymphoma, nodular sclerosis, grade 2	9667
Non-Hodgkin lymphoma
Malignant lymphoma, NOS	9590
NHL, NOS/Splenic B-cell lymphoma/leuk unclassifiable/splenic diffuse red pulp small B-cell lymphoma	9591
B-cell lymphoma, unclassifiable, with features intermediate between diffuse large B-cell lymphoma and classic Hodgkin lymphoma	9596
Primary cutaneous follicle centre lymphoma	9597
Malignant lymphoma, small B lymphocytic, NOS	9670
Lymphoplasmacytic lymphoma	9671
Mantle cell lymphoma	9673
Malignant lymphoma, mixed small and large cell, diffuse	9675
Primary effusion lymphoma	9678
Primary mediastinal (thymic) large B-cell lymphoma	9679
Diffuse large B-cell lymphoma, NOS	9680
Malignant lymphoma, large B-cell, diffuse, immunoblastic, NOS	9684
Burkitt lymphoma	9687
T-cell/histiocyte-rich large B-cell lymphoma	9688
Splenic marginal zone lymphoma	9689
Follicular lymphoma	9690
Follicular lymphoma, grade 1	9695
Follicular lymphoma, grade 2	9691
Follicular lymphoma, grade 3	9698
Extranodal marginal zone lymphoma of mucosa-associated lymphoid tissue (MALT lymphoma)	9699
Peripheral T-cell lymphoma, NOS	9702
Angioimmunoblastic T-cell lymphoma	9705
Subcutaneous panniculitis-like T-cell lymphoma	9708
Primary cutaneous T-cell lymphoma	9709
Intravascular large B-cell lymphoma	9712
Anaplastic large cell lymphoma, ALK-positive	9714
Hepatosplenic T-cell lymphoma	9716
Enteropathy-associated T-cell lymphoma	9717
Primary cutaneous anaplastic large cell lymphoma	9718
Extranodal NK-/T-cell lymphoma, nasal type	9719
Systemic EBV-positive T-cell lymphoma of childhood	9724
Primary cutaneous gamma-delta T-cell lymphoma	9726
Plasmablastic lymphoma	9735
ALK-positive large B-cell lymphoma	9737
HHV8-positive diffuse large B-cell lymphoma, NOS	9738
Waldenstrom macroglobulinemia	9761
Abbreviations: ALK - anaplastic lymphoma kinase; EBV - Epstein Barr virus; ETV6 - ETS Variant Transcription Factor 6; HHV8 - Human gammaherpesvirus 8; ICD-O-3 - International Classification of Diseases for Oncology, third edition; IGH - immunoglobulin heavy chain; IL3 - interleukin 3; KMT2A-lysine methyltransferase 2A; MDS/MPN - myelodysplastic syndrome/myeloproliferative neoplasm; NK - natural k…
* SEER-21 areas include Alaska Natives, Atlanta, Connecticut, Detroit, Hawaii, Idaho, Iowa, New Mexico, SanFrancisco-Oakland, Seattle-Puget Sound, Utah Los Angeles, San Jose-Monterey, Rural Georgia, Greater California, Kentucky, Louisiana, Massachusetts, New Jersey, New York, and Greater Georgia

## Sheet: eTable 2 Inflation Factor SEER
eTable 2: Inflation Factor calculation for Method 1 Analysis
From 2009-2013, zip code was captured on CRF level forms only, which were selected for a small subset of all HCTs using an algorithm. From 2014-2018, zip code was moved to the TED level forms to enable population level studies using zip code as a proxy for socioeconomic status or as a variable for merging with other publicly available datasets. The inflation factor in the tables below were applie…
Allogeneic HCTs	2009	2010	2011	2012	2013	2014	2015	2016	2017	2018
# with Available zip code	2508	2034	1736	1783	3372	5511	5552	5722	5929	5966
# Missing zip code	1971	2719	3384	3466	2246	126	78	13	17	10
Total # of Allo HCTs	4479	4753	5120	5249	5618	5637	5630	5735	5946	5976
Proportion of HCTs missing zip code	0.44	0.57	0.66	0.66	0.4	0.02	0.01	0.002	0.003	0.002
Inflation Factor	2009-10	2.03	2011-12	2.95	2013-14	1.27	2015-16	1.01	2017-18	1
Autologous HCTs	2009	2010	2011	2012	2013	2014	2015	2016	2017	2018
# with Available zip code	1748	1438	1496	1647	3372	6918	7328	8055	8485	8517
# Missing zip code	3853	4796	5379	5614	4009	597	493	82	15	8
Total # of Auto HCTs	5601	6234	6875	7261	7381	7515	7821	8137	8500	8525
Proportion of HCTs missing zip code	0.69	0.77	0.78	0.77	0.54	0.08	0.06	0.01	0.002	0.0009
Inflation Factor	2009-10	3.71	2011-12	4.5	2013-14	1.45	2015-16	1.04	2017-18	1

## Sheet: eTable 3 PedAdultCasesbyRaceYr
eTable 3 - Method 1 - SEER-restricted Analysis for Ped/AYA and Adult patients
Total number of pediatric/AYA (0-39 years at diagnosis) hematologic CASES by 2-year cohort by race/ethnicity
Diagnosis	2009-2010				2011-2012				2013-2014				2015-2016				2017-2018				% change 2009-10 to 2017-18
	Hispanic	NHW	NHB	NH Other	Hispanic	NHW	NHB	NH Other	Hispanic	NHW	NHB	NH Other	Hispanic	NHW	NHB	NH Other	Hispanic	NHW	NHB	NH Other	Hispanic	NHW	NHB	NH Other
AML	325	618	125	136	334	554	153	145	322	592	160	158	283	533	182	149	328	548	152	167	100.923	88.6731	121.6	122.794
MDS	68	123	50	36	61	133	44	41	70	136	40	42	72	139	43	46	68	116	41	41	100	94.3089	82	113.889
ALL	1064	1332	216	245	1019	1372	248	283	1078	1268	234	275	1162	1291	232	326	1109	1198	233	342	104.229	89.9399	107.87	139.592
MM	36	74	33	11	46	77	53	15	37	74	60	13	44	78	54	23	34	91	66	19	94.4444	122.973	200	172.727
HL	584	2036	420	233	601	2070	415	224	619	1907	415	217	604	1974	389	257	567	1881	372	259	97.089	92.387	88.5714	111.159
NHL	698	1747	466	320	695	1658	441	337	687	1624	446	351	692	1685	425	387	723	1537	433	364	103.582	87.9794	92.9185	113.75
Legend: AML=acute myeloid leukemia, MDS=myelodysplastic syndrome, ALL=acute lymphoblastic leukemia, MM=multiple myeloma, HL: Hodgkin lymphoma, NHL=non-Hodgkin lymphoma, NHW=non-Hispanic White, NHB=non-Hispanic Black
Total number of REPORTED ALLO HCTs for pediatric/AYA (0-39 years at diagnosis) hematologic cases by 2-year cohort by race/ethnicity														Total number of REPORTED*INFLATION FACTOR ALLO HCTs for pediatric/AYA (0-39 years at diagnosis) hematologic cases by 2-year cohort by race/ethnicity														RATE of ALLO HCTs by Disease, Race/Ethnicity and 2-year cohort for pediatric/AYA (0-39 years at diagnosis) hematologic cases
	Hispanic			NHW			NHB			NH Other					Hispanic			NHW			NHB			NH Other					Hispanic			NHW			NHB			NH Other
Year	AML	ALL		AML	ALL		AML		ALL	AML		ALL		Year	AML	ALL		AML		ALL	AML	ALL		AML	ALL			Year	AML	ALL		AML	ALL		AML	ALL		AML	ALL
2009-10	62	69		156	78		23		9	32		6		2009-10	125.86	140.07		316.68		158.34	46.69	18.27		64.96	12.18			2009-10	0.387262	0.131645		0.512427	0.118874		0.37352	0.0845833		0.477647	0.0497143
2011-12	46	75		86	73		13		10	20		18		2011-12	135.7	221.25		253.7		215.35	38.35	29.5		59	53.1			2011-12	0.406287	0.217125		0.457942	0.156961		0.250654	0.118952		0.406897	0.187633
2013-14	92	130		197	150		41		19	38		27		2013-14	116.84	165.1		250.19		190.5	52.07	24.13		48.26	34.29			2013-14	0.362857	0.153154		0.422618	0.150237		0.325437	0.10312		0.305443	0.124691
2015-16	110	221		258	197		51		31	57		42		2015-16	110	221		258		197	51	31		57	42			2015-16	0.388693	0.190189		0.484053	0.152595		0.28022	0.133621		0.38255	0.128834
2017-18	123	208		252	192		46		35	48		42		2017-18	123	208		252		192	46	35		48	42			2017-18	0.375	0.187556		0.459854	0.160267		0.302632	0.150215		0.287425	0.122807
														% change 2009-10 to 2017-18	97.7276	148.497		79.5756		121.258	98.5222	191.571		73.8916	344.828			% change 2009-10 to 2017-18	96.8338	142.472		89.7404	134.821		81.0215	177.594		60.1752	247.026
Total number of REPORTED AUTO HCTs for pediatric/AYA (0-39 years at diagnosis) hematologic cases by 2-year cohort by race/ethnicity														Total number of REPORTED*INFLATION FACTOR AUTO HCTs for pediatric/AYA (0-39 years at diagnosis) hematologic cases by 2-year cohort by race/ethnicity														RATE of AUTO HCTs by Disease, Race/Ethnicity and 2-year cohort for pediatric/AYA (0-39 years at diagnosis) hematologic cases
	Hispanic			NHW			NHB			NH Other					Hispanic			NHW			NHB			NH Other					Hispanic			NHW			NHB			NH Other
Year	MM	HL	NHL	MM	HL	NHL	MM	HL	NHL	MM	HL	NHL		Year	HL		NHL	HL		NHL	HL		NHL	HL		NHL		Year	HL		NHL	HL		NHL	HL		NHL	HL		NHL
2009-10	1	6	7	8	38	18	2	11	6	1	1	3		2009-10	22.26		25.97	140.98		66.78	40.81		22.26	3.71		11.13		2009-10	0.0381164		0.0372063	0.0692436		0.0382255	0.0971667		0.0477682	0.0159227		0.0347812
2011-12	2	18	7	7	37	21	6	12	5	0	4	1		2011-12	81		31.5	166.5		94.5	54		22.5	18		4.5		2011-12	0.134775		0.0453237	0.0804348		0.0569964	0.13012		0.0510204	0.0803571		0.0133531
2013-14	12	37	18	28	108	52	6	24	15	3	13	12		2013-14	53.65		26.1	156.6		75.4	34.8		21.75	18.85		17.4		2013-14	0.0866721		0.0379913	0.0821185		0.0464286	0.0838554		0.0487668	0.0868664		0.0495726
2015-16	11	58	27	32	170	79	17	33	17	10	20	19		2015-16	58		27	170		79	33		17	20		19		2015-16	0.0960265		0.0390173	0.0861196		0.0468843	0.0848329		0.04	0.077821		0.0490956
2017-18	11	69	33	40	154	72	15	53	19	8	15	9		2017-18	69		33	154		72	53		19	15		9		2017-18	0.121693		0.0456432	0.0818713		0.0468445	0.142473		0.0438799	0.0579151		0.0247253
														% change 2009-10 to 2017-18	309.973		127.07	109.235		107.817	129.87		85.3549	404.313		80.8625		% change 2009-10 to 2017-18	319.267		122.676	118.237		122.548	146.628		91.86	363.725		71.0879
Total number of adult (40-84 years at diagnosis) hematologic CASES by 2-year cohort by race/ethnicity
Diagnosis	2009-2010				2011-2012				2013-2014				2015-2016				2017-2018				% change 2009-10 to 2017-18
	Hispanic	NHW	NHB	NH Other	Hispanic	NHW	NHB	NH Other	Hispanic	NHW	NHB	NH Other	Hispanic	NHW	NHB	NH Other	Hispanic	NHW	NHB	NH Other	Hispanic	NHW	NHB	NH Other
AML	614	5327	563	474	759	5846	645	589	853	6217	721	634	925	6288	737	625	894	6206	786	747	145.603	116.501	139.609	157.595
MDS	808	8815	840	712	865	8847	923	792	906	8610	953	739	911	8576	944	799	852	8117	943	858	105.446	92.0817	112.262	120.506
ALL	204	696	147	85	278	726	154	103	297	792	173	120	356	785	181	120	350	818	184	120	171.569	117.529	125.17	141.176
MM	1427	8433	2754	737	1688	9013	3047	812	1763	9491	3167	971	2046	9987	3429	1051	2131	9772	3513	1085	149.334	115.878	127.56	147.218
HL	452	2149	363	123	402	2075	347	138	489	2042	386	156	487	2007	382	156	438	1944	374	178	96.9027	90.4607	103.03	144.715
NHL	4032	28830	2764	2479	4279	27208	2740	2631	4679	29031	2879	2815	4945	29373	2970	3187	5225	29044	2919	3402	129.588	100.742	105.608	137.233
Legend: AML=acute myeloid leukemia, MDS=myelodysplastic syndrome, ALL=acute lymphoblastic leukemia, MM=multiple myeloma, HL: Hodgkin lymphoma, NHL=non-Hodgkin lymphoma, NHW=non-Hispanic White, NHB=non-Hispanic Black
Total number of REPORTED ALLO HCTs for adult (40-84 years at diagnosis) hematologic cases by 2-year cohort by race/ethnicity														Total number of REPORTED*INFLATION FACTOR ALLO HCTs for adult (40-84 years at diagnosis) hematologic cases by 2-year cohort by race/ethnicity														RATE of ALLO HCTs by Disease, Race/Ethnicity and 2-year cohort for adult (40-84 years at diagnosis) hematologic cases
	Hispanic			NHW			NHB			NH Other					Hispanic			NHW			NHB			NH Other					Hispanic			NHW			NHB			NH Other
Year	AML	MDS	ALL	AML	MDS	ALL	AML	MDS	ALL	AML	MDS	ALL		Year	AML	MDS	ALL	AML	MDS	ALL	AML	MDS	ALL	AML	MDS	ALL		Year	AML	MDS	ALL	AML	MDS	ALL	AML	MDS	ALL	AML	MDS	ALL
2009-10	37	6	14	396	169	63	21	10	6	41	11	6		2009-10	75.11	12.18	28.42	803.88	343.07	127.89	42.63	20.3	12.18	83.23	22.33	12.18		2009-10	0.122329	0.0150743	0.139314	0.150907	0.0389189	0.18375	0.0757194	0.0241667	0.0828571	0.175591	0.0313624	0.143294
2011-12	30	11	12	255	272	56	17	11	4	17	15	6		2011-12	88.5	32.45	35.4	752.25	802.4	165.2	50.15	32.45	11.8	50.15	44.25	17.7		2011-12	0.116601	0.0375145	0.127338	0.128678	0.0906974	0.227548	0.0777519	0.0351571	0.0766234	0.0851443	0.0558712	0.171845
2013-14	74	35	48	849	534	138	53	33	8	75	31	23		2013-14	93.98	44.45	60.96	1078.23	678.18	175.26	67.31	41.91	10.16	95.25	39.37	29.21		2013-14	0.110176	0.0490618	0.205253	0.173433	0.0787666	0.221288	0.0933564	0.0439769	0.0587283	0.150237	0.0532747	0.243417
2015-16	136	58	91	1145	691	223	79	46	14	101	65	24		2015-16	136	58	91	1145	691	223	79	46	14	101	65	24		2015-16	0.147027	0.0636663	0.255618	0.182093	0.0805737	0.284076	0.107191	0.0487288	0.0773481	0.1616	0.0813517	0.2
2017-18	153	66	115	1152	818	260	86	35	31	122	74	31		2017-18	153	66	115	1152	818	260	86	35	31	122	74	31		2017-18	0.171141	0.0774648	0.328571	0.185627	0.100776	0.317848	0.109415	0.0371156	0.168478	0.16332	0.0862471	0.258333
														% change 2009-10 to 2017-18	203.701	541.872	404.645	143.305	238.435	203.3	201.736	172.414	254.516	146.582	331.393	254.516		% change 2009-10 to 2017-18	139.902	513.888	235.85	123.008	258.939	172.979	144.5	153.582	203.336	93.0117	275.002	180.282
Total number of REPORTED AUTO HCTs for adult (40-84 years at diagnosis) hematologic cases by 2-year cohort by race/ethnicity														Total number of REPORTED*INFLATION FACTOR AUTO HCTs for adult (40-84 years at diagnosis) hematologic cases by 2-year cohort by race/ethnicity														RATE of AUTO HCTs by Disease, Race/Ethnicity and 2-year cohort for adult (40-84 years at diagnosis) hematologic cases
	Hispanic			NHW			NHB			NH Other					Hispanic			NHW			NHB			NH Other					Hispanic			NHW			NHB			NH Other
Year	MM	HL	NHL	MM	HL	NHL	MM	HL	NHL	MM	HL	NHL		Year	MM	HL	NHL	MM	HL	NHL	MM	HL	NHL	MM	HL	NHL		Year	MM	HL	NHL	MM	HL	NHL	MM	HL	NHL	MM	HL	NHL
2009-10	33	1	22	370	30	267	153	7	28	21	1	8		2009-10	122.43	3.71	81.62	1372.7	111.3	990.57	567.63	25.97	103.88	77.91	3.71	29.68		2009-10	0.0857954	0.00820796	0.0202431	0.162777	0.0517915	0.034359	0.206111	0.0715427	0.0375832	0.105712	0.0301626	0.0119726
2011-12	62	4	16	410	22	198	115	7	16	23	1	5		2011-12	279	18	72	1845	99	891	517.5	31.5	72	103.5	4.5	22.5		2011-12	0.165284	0.0447761	0.0168264	0.204704	0.0477108	0.0327477	0.169839	0.0907781	0.0262774	0.127463	0.0326087	0.00855188
2013-14	199	17	92	1367	95	868	345	12	75	80	3	60		2013-14	288.55	24.65	133.4	1982.15	137.75	1258.6	500.25	17.4	108.75	116	4.35	87		2013-14	0.16367	0.050409	0.0285104	0.208845	0.0674584	0.0433537	0.157957	0.0450777	0.0377735	0.119464	0.0278846	0.0309059
2015-16	176	22	176	2146	136	1229	632	18	110	160	5	117		2015-16	176	22	176	2146	136	1229	632	18	110	160	5	117		2015-16	0.0860215	0.0451745	0.0355915	0.214879	0.0677628	0.0418411	0.18431	0.0471204	0.037037	0.152236	0.0320513	0.0367116
2017-18	225	27	225	2461	125	1141	707	14	101	201	9	114		2017-18	225	27	225	2461	125	1141	707	14	101	201	9	114		2017-18	0.105584	0.0616438	0.0430622	0.251842	0.0643004	0.0392852	0.201252	0.0374332	0.0346009	0.185253	0.0505618	0.0335097
														% change 2009-10 to 2017-18	183.778	727.763	275.668	179.282	112.309	115.186	124.553	53.9084	97.2276	257.99	242.588	384.097		% change 2009-10 to 2017-18	123.065	751.025	212.726	154.716	124.152	114.337	97.6427	52.3228	92.0647	175.243	167.631	279.887

## Sheet: eTable 4 IncidRateDxAgeRaceYr
eTable 4: Incidence Rates per 100,000 population calculated using SEER*STAT for each Hematologic Cancer by Age, Race, Ethnicity and Year
Acute Myeloid Leukemia (AML)
AML	2009				2010				2011				2012				2013				2014				2015				2016				2017				2018
Age at	Hispanic	NHW	NHB	NHOther	Hispanic	NHW	NHB	NHOther	Hispanic	NHW	NHB	NHOther	Hispanic	NHW	NHB	NHOther	Hispanic	NHW	NHB	NHOther	Hispanic	NHW	NHB	NHOther	Hispanic	NHW	NHB	NHOther	Hispanic	NHW	NHB	NHOther	Hispanic	NHW	NHB	NHOther	Hispanic	NHW	NHB	NHOther
Diagnosis	Rate	Rate	Rate	Rate	Rate	Rate	Rate	Rate	Rate	Rate	Rate	Rate	Rate	Rate	Rate	Rate	Rate	Rate	Rate	Rate	Rate	Rate	Rate	Rate	Rate	Rate	Rate	Rate	Rate	Rate	Rate	Rate	Rate	Rate	Rate	Rate	Rate	Rate	Rate	Rate
00-04 years	1.7	1.2	1.7	1	1.6	1.2	0.8	1.6	1.3	1.3	1.2	2	1.2	1.2	1.3	2.3	1.1	1.2	0.8	1.7	1	1.4	1.2	1.3	0.9	1.2	1.7	1.7	1.2	1.2	1	1.5	1.7	1.6	1.4	1.8	0.9	1.1	1.2	2.3
05-09 years	0.3	0.5	0.1	0.3	0.5	0.4	0.5	0.4	0.6	0.5	0.2	0.8	0.5	0.5	0.5	0.7	0.8	0.4	0.3	1	0.4	0.4	0.5	0.7	0.4	0.3	0.2	0.5	0.3	0.4	0.3	0.4	0.7	0.4	0.5	0.9	0.4	0.4	0.4	0.8
10-14 years	0.7	0.6	0.8	1.2	1.2	0.6	0.5	1.6	1	0.3	0.5	0.7	0.9	0.5	0.7	0.4	0.9	0.7	0.7	0.7	0.8	0.6	1	1	0.7	0.6	0.9	1.3	0.7	0.8	0.9	0.7	0.6	0.5	0.9	1.1	0.9	0.4	1	1.4
15-19 years	0.8	0.9	0.2	1.3	0.9	1	0.8	1.1	0.7	0.9	0.3	0.8	0.8	0.9	0.3	0.9	0.5	0.7	1.3	1.1	0.9	0.7	0.7	1.9	0.8	0.6	0.7	1.3	0.6	0.7	0.7	0.4	0.7	0.9	1.1	0.8	0.7	0.8	0.5	0.9
20-24 years	1	0.8	0.7	1.4	1	1.1	0.4	0.9	0.9	0.7	0.7	1.3	0.7	0.7	0.9	0.6	1.1	0.6	1.2	1.7	0.9	0.9	0.8	0.7	0.9	1	1.3	0.6	0.9	0.9	0.9	1	1	0.7	0.8	1	1	1	1.1	1.2
25-29 years	1	1	1.1	0.5	0.5	0.9	0.6	0.9	0.9	1.2	0.8	1.2	0.7	0.7	1.1	1.2	0.8	1	1.1	1.3	0.8	1.1	1.1	1.2	1	1	1.3	1.1	0.7	0.8	0.9	1	0.8	0.9	0.7	1.6	1.1	0.8	0.9	1
30-34 years	1.1	1.1	0.9	0.9	0.7	1.6	1.5	1.5	1.4	1.1	1.4	1	1.6	1.1	1.8	1.6	1.3	1.5	1	1.6	1	1.2	1.4	0.7	1.1	1.2	1.6	1	1.2	0.9	1.8	0.9	1.3	0.9	0.8	1.2	1.2	1.3	1.2	0.7
35-39 years	1.5	1.1	0.8	1.4	1.2	1.7	1.3	1.3	1.5	1.1	2.2	1.1	1.4	1.5	1.8	1.2	1.5	1.3	1.3	1	1.4	1.5	1.3	1.6	0.5	1.4	1.5	1.9	1.1	1.1	2.3	1.7	0.9	1.4	1.1	0.9	1.2	1.3	1.1	1.3
40-44 years	1	1.7	2.2	1.5	1.5	1.7	1.9	1.7	1.8	1.6	1.7	2	2	1.8	1.9	1.6	1.9	2.3	1.3	1.8	1.2	1.9	1.4	1.8	1.5	2.1	2.6	2	1.9	2.1	2.6	2.2	1.6	1.5	2.2	1.9	1.6	1.5	1.6	1.5
45-49 years	2.6	2.4	2.3	3.5	1.2	2.7	2.7	2.4	1.3	2.7	1.8	1.8	2	2.3	2.3	2.3	2.6	2.2	2.1	1.9	2.4	2.3	3	2.4	2	2.7	1.8	2.9	2.4	2.2	3.4	1.9	1.9	2.9	2.5	2.3	2.1	2.3	2.1	1.7
50-54 years	2.8	3.3	3.5	4.3	2.5	4.1	3.3	2.3	2.8	3.5	3.8	3.2	3.1	3.5	2.7	2.8	3.5	3.8	3.8	1	3.4	3.5	2.7	3.2	3.1	3.6	3.8	3.5	2.7	3.3	2.5	4	3.1	3.8	3.1	3.6	2.7	3.5	3.2	2.6
55-59 years	4.2	4.5	4.2	3	3.8	4.6	5.4	4.1	4.3	4.7	4.7	3.8	4	5.4	4.5	4.8	4.8	4.9	4.7	6.3	4.7	5	6.5	4.3	3.6	5.1	4.4	3.9	4.3	5.1	5.1	6.3	3.6	4.9	5.6	3.3	3.9	5.9	5.4	5
60-64 years	3.6	7.7	6.1	6.7	5.7	9.3	4.8	5.9	5.8	8.9	7.9	7	7	8	6.8	6.6	5.9	9.2	7.3	8.2	6.3	8.9	7.6	6.6	6.4	8.6	7.7	3.8	6.9	8.4	7	5.7	6.1	8.1	5.9	6.2	5.3	8.2	7.4	5.6
65-69 years	9.1	11.3	8.4	7.4	11	14.4	9.4	8.7	11.9	14.2	9.1	9.5	9.9	13.7	11.6	8.6	9.3	14.4	9.4	9.9	9.6	13.9	11.6	6.7	10.6	12.7	8.9	8.4	10.2	13.8	11	7.8	6.1	12.5	11.1	11.1	9.9	13.6	12.1	10.3
70-74 years	11.3	16.6	10.9	10.8	12.1	18.7	15.5	11.8	13.9	18.9	14.8	13.3	14.2	19.7	17.3	17.2	15.3	22.4	17.4	14.6	13.9	20.3	14.7	15.9	15.1	21.4	12.3	12	17.2	20.1	17.3	13.5	13.1	19.7	12.2	16.6	14.8	16.8	15.9	14.9
75-79 years	18.6	21.4	11.9	13	19.5	26.4	22.4	18	18	26.9	17.5	20.9	20.4	27.4	22.6	18.6	17.3	25	19.4	16.1	21.4	27.5	19.2	22.1	19.5	27.9	20.1	14.9	21.4	26.1	17.6	15.6	19.3	26.1	19.5	21.1	21.5	25.5	17.6	20.2
80-84 years	21	26.1	20.1	17.3	22.7	30.3	14.9	22.1	27.9	31.7	14.6	30.3	22.4	31.9	22.1	25.3	25.9	31.8	26.6	27.8	27.6	34.3	22.8	24.3	26.6	32.5	25.7	20.6	25.1	33.7	17.2	18.6	21.9	30.1	22.2	20.8	20.9	31.9	27.4	24.6
Legend: Hispanic includes any race, NHW= non-Hispanic White, NHB= non-Hispanic Black, NHOther=includes non-Hispanic any other race category
Myelodysplastic Syndroms (MDS)
MDS	2009				2010				2011				2012				2013				2014				2015				2016				2017				2018
Age at	Hispanic	NHW	NHB	NHOther	Hispanic	NHW	NHB	NHOther	Hispanic	NHW	NHB	NHOther	Hispanic	NHW	NHB	NHOther	Hispanic	NHW	NHB	NHOther	Hispanic	NHW	NHB	NHOther	Hispanic	NHW	NHB	NHOther	Hispanic	NHW	NHB	NHOther	Hispanic	NHW	NHB	NHOther	Hispanic	NHW	NHB	NHOther
Diagnosis	Rate	Rate	Rate	Rate	Rate	Rate	Rate	Rate	Rate	Rate	Rate	Rate	Rate	Rate	Rate	Rate	Rate	Rate	Rate	Rate	Rate	Rate	Rate	Rate	Rate	Rate	Rate	Rate	Rate	Rate	Rate	Rate	Rate	Rate	Rate	Rate	Rate	Rate	Rate	Rate
00-04 years	0.5	0.2	0.1	0.4	0.3	0.3	0.1	0.4	0.2	0.2	0.4	0.1	0.1	0.4	0.1	0.3	0.2	0.4	0.1	0.3	0.3	0.4	0.2	0.3	0.3	0.1	0.5	0.3	0.3	0.3	0.3	0.3	0.4	0.2	0.1	0.4	0.3	0.2	0.2	0.3
05-09 years	0.1	0.1	0.1	0	0.1	0.1	0.1	0.6	0	0.1	0	0	0	0	0	0.6	0.1	0.1	0	0	0.1	0	0.2	0.1	0.1	0	0.1	0.4	0.1	0	0.1	0.3	0.2	0	0	0	0.2	0.1	0.1	0
10-14 years	0	0.1	0.1	0.1	0.2	0.1	0.1	0.1	0.1	0.1	0.3	0.1	0.1	0.1	0.1	0	0	0.1	0	0.3	0.2	0.1	0.3	0	0.1	0.1	0.4	0.3	0.1	0.1	0.3	0.1	0.2	0.1	0.1	0.1	0	0	0.1	0
15-19 years	0.1	0.1	0.7	0.4	0.1	0.2	0.3	0.3	0	0.2	0.3	0	0.1	0.1	0.2	0.1	0.3	0.2	0.4	0.1	0.2	0.2	0.1	0.1	0.2	0.2	0.2	0.4	0.3	0.1	0.2	0.3	0.2	0.1	0.2	0.3	0.1	0.1	0.3	0
20-24 years	0.1	0.1	0.2	0.1	0.1	0.1	0.4	0.2	0.1	0.3	0.1	0.2	0.3	0.2	0.1	0.2	0.1	0.2	0.1	0.6	0	0.2	0.1	0.1	0.1	0.2	0.1	0.2	0.1	0.1	0.3	0	0.2	0.3	0.2	0	0.1	0.2	0.3	0.3
25-29 years	0	0.1	0.3	0	0.3	0.4	0.4	0.6	0.3	0.2	0	0.2	0.1	0.1	0.3	0.2	0.1	0.2	0.2	0.3	0.3	0.3	0.1	0.4	0.2	0.3	0.1	0.2	0	0.2	0.3	0.1	0.3	0.1	0.3	0.4	0	0.2	0.3	0.2
30-34 years	0.2	0.2	0.1	0.6	0.2	0.3	0.4	0.3	0.2	0.2	0.6	0.3	0.3	0.3	0.6	0.3	0.2	0.1	0.1	0.2	0.3	0.4	0.8	0.5	0.3	0.3	0.3	0	0.3	0.4	0.3	0.8	0.3	0.2	0.3	0.3	0	0.3	0.4	0.7
35-39 years	0.6	0.3	0.9	0	0.4	0.4	0.6	0.3	0.6	0.6	1	0.8	0.3	0.4	0.5	1.2	0.3	0.4	0.8	0.4	0.4	0.5	0.7	1	0.4	0.5	0.3	0.8	0.3	0.5	0.4	0.8	0.4	0.3	0.6	0.6	0.2	0.5	0.4	0.7
40-44 years	0.8	0.7	0.8	0.6	0.7	0.5	1.3	1.1	0.5	0.6	1.7	0.6	0.4	0.7	1.1	0.8	0.5	0.9	1	1.1	0.5	0.9	1.1	0.2	1.1	1	1	0.6	0.3	0.8	1.3	1.2	0.3	0.7	1.5	0.2	0.5	0.7	0.9	0.2
45-49 years	0.6	1.6	1.4	1	1	1.5	2.3	1.6	1.1	1.2	2.2	2.2	0.9	1.6	2.5	1.8	1	1.1	1.5	1.3	1.2	1.1	0.9	1.4	1.4	1.4	1.5	1.6	0.5	1.5	1.9	1.5	0.5	1.1	1.8	1.1	0.7	1.3	1.6	0.8
50-54 years	2.2	2.1	2.4	2.1	2.2	2.6	2.8	1.8	2	2.2	1.4	2.6	2	2.4	3.4	2	1.7	2.1	2.2	2	1.5	2.1	3.2	2.2	1.7	2.1	3.2	3	1.5	2.5	1.9	1.7	1.6	2.1	3	0.7	1.5	2.3	1.8	1.1
55-59 years	3.3	4.4	4.9	4.2	3.8	4.7	4.1	3.2	3.1	4.7	5.3	3.9	3.4	4.8	6	3	3.2	4.4	5.1	3.3	4.1	4.3	5.4	3.5	2.6	4.3	4.1	3	3	4.2	3.3	3.1	3	3.7	5.3	3.8	1.5	4.5	3.7	3.5
60-64 years	5.8	8.7	8.8	6.3	6.2	10	9.2	5	6.1	8.5	9.4	7.9	5.7	8	9.5	10.3	4.7	8.6	10.2	5.4	6.6	8.2	9.2	6	6	8.7	7.5	5.2	5.2	8.2	8.6	6.4	4.8	8.5	7.2	6.1	4.4	7.4	9.1	4.8
65-69 years	13.7	19.3	13.2	13.4	12.4	19.9	15.7	13.3	11.5	19.5	16.2	12.6	14.9	17.5	14.7	10.7	11.1	18	17.7	10.5	10.9	16.4	16.9	13	11.2	16.5	15	10	10.3	15.9	14.5	10.1	9.3	14.9	14.6	11.8	9.2	14.2	11.3	13.8
70-74 years	23.2	32.2	29.2	19.4	23.2	35.5	27.5	21.4	19.7	35.2	27.6	20.7	24.5	31.9	23.8	18.5	25.1	31.7	22.1	23.5	19.6	29.3	19	19.4	15.1	30	24.1	21.5	16.3	30.5	23.2	19	15.6	26.8	18	18.8	17.2	24.2	18.2	21.1
75-79 years	24.6	53.6	30.4	37.6	34	55.9	36.8	48.1	36	55.6	32.3	38.1	30.8	53.2	39.1	37.3	31.7	53.3	31.6	29.2	33.7	47.7	38.8	35.8	32.7	51.5	36.2	31.2	28.2	46.8	32.9	29.4	26.4	47	32.4	33.2	24.8	40.1	28.1	27.9
80-84 years	43.8	69.8	44.9	54.7	57.5	78.6	46.7	57.2	45	78.1	49.9	65.8	46.4	74	36.5	49.9	37.5	77.6	50.7	39.8	47.1	70.6	46.8	41.1	42.4	68.7	41.8	45.6	49.3	66.4	41.9	46.2	41.9	66	50.6	49.1	32.3	64.3	39.8	41.6
Legend: Hispanic includes any race, NHW= non-Hispanic White, NHB= non-Hispanic Black, NHOther=includes non-Hispanic any other race category
Acute Lymphoblastic Leukemia (ALL)
ALL	2009				2010				2011				2012				2013				2014				2015				2016				2017				2018
Age at	Hispanic	NHW	NHB	NHOther	Hispanic	NHW	NHB	NHOther	Hispanic	NHW	NHB	NHOther	Hispanic	NHW	NHB	NHOther	Hispanic	NHW	NHB	NHOther	Hispanic	NHW	NHB	NHOther	Hispanic	NHW	NHB	NHOther	Hispanic	NHW	NHB	NHOther	Hispanic	NHW	NHB	NHOther	Hispanic	NHW	NHB	NHOther
Diagnosis	Rate	Rate	Rate	Rate	Rate	Rate	Rate	Rate	Rate	Rate	Rate	Rate	Rate	Rate	Rate	Rate	Rate	Rate	Rate	Rate	Rate	Rate	Rate	Rate	Rate	Rate	Rate	Rate	Rate	Rate	Rate	Rate	Rate	Rate	Rate	Rate	Rate	Rate	Rate	Rate
00-04 years	8.8	7.2	2.9	5.9	7.8	7.2	2.9	7.7	7.5	7.8	3.4	7.8	7.7	7.3	3.7	7.2	7.3	6.9	3	6.7	8.1	6.7	3.3	7	7.4	7.2	2.1	6.9	7.8	6.2	3.5	9	6.6	7	4.6	7.7	6.9	7.4	3.9	7.5
05-09 years	4.9	3.7	2.3	4.1	5.1	3.9	2.2	3.3	4.4	4.6	2	2.8	4.4	4	3	3.3	4.5	3.5	1.9	3.4	5.7	4	2.2	3.1	4.9	4.4	2	4.1	4.9	3.8	2.4	3.6	4	3.6	2	3.6	5.3	3.3	2.5	5.2
10-14 years	3.2	2	2.6	2.8	3.5	1.8	2.3	1.2	2.7	2.5	1.8	3.3	2.9	1.8	2.5	3.3	3.7	2.2	2	2	3.5	2.3	2	2.9	3.2	2.3	1.3	2	4.2	2.4	2.2	2.7	4	1.8	1.2	2.4	4	2	1.6	3.9
15-19 years	2.8	1.8	0.5	1.3	2.9	1.8	1	1.5	2.8	1.9	1	2.2	2.7	1.6	1	1.1	3	1.4	1.1	1.6	2.8	1.8	1.1	3	3.3	1.9	1.2	1.5	3.6	1.8	1.2	2.1	2.9	2	1.1	0.7	3.5	1.8	1.9	2.7
20-24 years	1.8	0.8	0.7	0.6	2.2	1.1	0.6	1.2	1.4	1.1	0.6	1.1	1.8	1	0.9	1	1.9	0.9	0.4	1	2.2	0.8	1.2	1	2.1	1	0.5	0.8	1.9	1.1	0.9	1.5	1.5	0.7	0.8	1.8	2.4	0.8	1.2	2.1
25-29 years	1.2	0.9	0.6	0.8	1.2	0.6	0.4	0.7	1.8	0.7	0.7	0.5	1.4	0.6	0.6	0.9	1.2	1	0.6	0.7	1.7	0.7	0.9	0.9	1.7	0.8	0.8	0.8	1.8	0.8	0.9	1.2	1.4	0.8	0.2	1.2	1.6	0.5	0.3	1
30-34 years	1.1	0.7	0.6	0.9	1.2	0.8	0.3	0.5	0.8	0.6	0.7	1.1	1.3	0.7	0.6	0.8	0.8	1	0.5	0.9	1.1	0.8	0.5	0.7	1.1	0.7	0.6	1.1	1.5	0.6	0.9	1.5	1.3	0.9	0.5	0.1	1.7	0.6	0.2	1
35-39 years	0.9	0.7	0.3	0.9	1	0.8	0.9	0.4	1.7	0.8	1	0.7	1.7	0.6	0.8	1.2	1.5	0.5	1.4	0.2	1.4	0.7	0.9	1	1.7	0.7	1.3	1.6	1.5	0.7	1	0.8	1.7	0.6	0.1	1.2	1.3	0.5	0.9	0.8
40-44 years	1.3	0.7	0.6	0.9	1	0.6	1.2	0.2	1.2	0.5	1.1	0.6	1.7	0.6	0.7	1	1	0.7	1.2	0.8	1.1	0.9	0.8	0.7	1.4	0.7	0.8	0.6	1.5	0.7	1.4	0.6	1.4	0.7	1.6	1	1.6	0.7	0.8	0.6
45-49 years	1.2	0.7	0.8	0.9	1.2	0.9	1.1	0.2	1.9	0.7	0.7	1	1.3	0.8	0.6	0.7	2	0.7	1.3	1.3	1.8	0.9	1	0.5	1.6	0.8	0.9	0.6	2.5	0.6	1.1	0.9	1.7	0.7	0.9	0.8	1.7	0.8	0.5	0.8
50-54 years	0.9	0.7	1.2	0.9	1	0.9	1.6	0.5	1.8	0.9	1.6	0.3	1.3	0.8	1	1.5	1.3	0.6	1.8	1.4	2.7	1	1.8	0.7	1.6	0.9	1.1	1.3	2.2	0.8	1.7	1.1	2	0.8	2.5	1	1.3	0.9	1.2	1
55-59 years	1.8	0.8	1.2	0.8	2.3	1	1.6	1.4	2.6	0.9	1.3	1.2	2	1.1	2.2	0.4	1.6	0.9	1.8	0.5	2.7	1.3	1.7	1.2	2.2	1.1	1.2	0.9	2.7	1.3	2.1	1.2	1.5	1	0.8	0.5	2	1	1.4	0.7
60-64 years	1	1	1.6	1.4	3.2	1.7	2.3	1.1	1.8	1.1	1.4	0.7	2	1.2	2.6	0.5	2.7	1.4	1.5	2.5	2.3	1.3	2.2	1.6	2.8	1	1.4	1.2	2.4	1.3	2.3	1.5	2.6	1.3	2.7	1.4	2.4	1.4	1.8	1.2
65-69 years	1.4	1.4	1.5	0.9	1.8	1.4	1.7	2.2	3.5	1.7	1.9	0.5	1.4	1.2	1.8	1.2	1.8	1.3	1.2	0.9	2.1	1.6	1.8	1.4	2.7	1.6	2.6	1.1	2.6	1.6	2.6	1.8	2.6	1.7	2.6	1	2.7	1.4	1.8	2.2
70-74 years	1.9	1.5	2	1.1	2.1	1.3	2.6	0.4	3.8	1.9	1.6	2.4	2.5	1.6	2.2	2.9	2.4	1.8	2.1	0.6	1.5	1.8	1.7	2.6	2.4	2.2	1.9	2.2	1.6	1.6	1.6	1.1	2.3	2.3	1.7	1.2	4.6	1.7	1.9	1.4
75-79 years	2.2	1.3	2.4	2	2.1	1.9	1.4	1.5	4	1.8	1.8	5.1	1.5	2.1	0.9	0	4	2	3.4	0.8	2.1	1.8	2	1.6	3	1.8	2.4	1.1	3.2	1.7	1.1	2.2	3.4	2.3	0.7	2.4	2.7	2.1	1.8	1.3
80-84 years	3.8	1.6	2.1	2.2	2.4	2.5	2	2.8	2.3	2.6	5.3	0.7	2.2	1.6	2	5.1	2.1	2.1	0.6	1.8	2	2.1	1.8	2.9	3.9	2.5	2.4	1.7	2.4	1.3	2.9	0.5	0.9	1.8	2.8	0.5	2.6	2.4	3.8	1
Legend: Hispanic includes any race, NHW= non-Hispanic White, NHB= non-Hispanic Black, NHOther=includes non-Hispanic any other race category
Multiple Myeloma (MM)
MM	2009				2010				2011				2012				2013				2014				2015				2016				2017				2018
Age at	Hispanic	NHW	NHB	NHOther	Hispanic	NHW	NHB	NHOther	Hispanic	NHW	NHB	NHOther	Hispanic	NHW	NHB	NHOther	Hispanic	NHW	NHB	NHOther	Hispanic	NHW	NHB	NHOther	Hispanic	NHW	NHB	NHOther	Hispanic	NHW	NHB	NHOther	Hispanic	NHW	NHB	NHOther	Hispanic	NHW	NHB	NHOther
Diagnosis	Rate	Rate	Rate	Rate	Rate	Rate	Rate	Rate	Rate	Rate	Rate	Rate	Rate	Rate	Rate	Rate	Rate	Rate	Rate	Rate	Rate	Rate	Rate	Rate	Rate	Rate	Rate	Rate	Rate	Rate	Rate	Rate	Rate	Rate	Rate	Rate	Rate	Rate	Rate	Rate
00-04 years	0	0	0	0	0	0	0	0	0	0	0	0	0	0	0	0	0	0	0	0	0	0	0	0	0	0	0	0	0	0	0	0	0	0	0	0	0	0	0	0
05-09 years	0	0	0	0	0	0	0	0	0	0	0	0	0	0	0	0	0	0	0	0	0	0	0	0	0	0	0	0	0	0	0	0	0	0	0	0	0	0	0	0
10-14 years	0	0	0	0	0	0	0	0	0	0	0	0	0	0	0	0	0	0	0	0	0	0	0	0	0	0	0	0	0	0	0	0	0	0	0	0	0	0	0	0
15-19 years	0	0	0	0	0	0	0	0.1	0	0	0	0	0	0	0	0	0	0	0	0	0	0	0	0	0	0	0	0	0	0	0	0	0	0	0	0	0	0	0	0
20-24 years	0.1	0	0	0	0	0	0	0	0.1	0	0	0	0	0	0.1	0.1	0	0	0.1	0	0	0	0	0	0	0	0.1	0	0	0	0	0	0	0	0.1	0	0	0	0.1	0
25-29 years	0.1	0.1	0.2	0.1	0.1	0	0	0	0.1	0	0.5	0	0.1	0.1	0	0.1	0.1	0	0.2	0.1	0	0	0.1	0	0.1	0	0	0	0.1	0	0.1	0	0.2	0.1	0.2	0	0	0.1	0.2	0.1
30-34 years	0.2	0.2	0.9	0.1	0.4	0.2	0.2	0.2	0.3	0.3	1.1	0.1	0.2	0.1	0.9	0.4	0.1	0.3	1.6	0.2	0.2	0.3	0.3	0.2	0.1	0.2	1.1	0.2	0.2	0.3	0.7	0.4	0.2	0.2	0.9	0	0.3	0.2	0.9	0.5
35-39 years	0.7	0.5	0.8	0.2	0.3	0.7	1.6	0.4	0.7	0.7	1.8	0.4	0.9	0.7	1.4	0.4	0.7	0.6	2.2	0.4	0.8	0.6	2	0.4	0.7	0.7	1.6	0.4	0.8	0.7	2	1.3	0.4	0.8	2.2	0.4	0.7	0.8	2.1	0.8
40-44 years	1.9	1.6	4.2	1.3	1.9	1.7	5.7	0.6	1.6	1.5	6	0.9	2	1.5	6	1.3	1.8	1.5	4.2	0.9	1.8	1.8	4.7	1	2.2	1.5	6	1.5	2.4	1.5	7.1	0.6	2.2	1.8	6.8	1.3	2.4	1.9	5.5	1.3
45-49 years	3.8	3	9.3	2.1	3	3.4	6.7	2.9	4.2	3.1	8.8	3.4	3.3	3.6	10.2	1.7	2.9	3.3	9.3	3.6	3.2	3.4	8.4	3.7	4.1	3.4	11.3	2	4	3.3	8.9	2.6	3.8	3.6	9.8	3.1	3.8	3.3	9.2	2.7
50-54 years	6.7	4.8	15.7	3.8	5.8	5	14.6	5	7	5.3	14.6	3.3	6.6	5.2	15.2	3.8	6.3	5.9	14	5.7	6.3	6.5	15	4.7	7.5	6.1	15.9	4.6	8	6.3	17.3	5.2	6.7	6.4	18.7	5.2	7.4	6.4	16.3	4.8
55-59 years	12.8	8.9	22	5.8	9.4	9.9	22.7	8.7	10.5	9.5	24.3	8.6	11.2	9.7	27.4	7.2	10.1	9	24.4	7.1	11.6	10	21.7	8	9.4	9.8	23.5	8	12.4	10.3	23	7	11	9.6	24.3	9.7	10	8.6	23.6	6.2
60-64 years	16.9	13.3	38.7	10.3	14.2	13.8	37.7	10.4	17.5	14.7	37.5	11.4	18.3	15.6	35.5	10.8	14.6	15.4	42.4	10.5	16.9	14.6	34.6	12.9	17.1	14.5	34.9	12.2	18.1	15.7	37.6	11.7	19.4	15	33.5	10.3	18.2	14.3	35.1	9.4
65-69 years	20.7	21.1	56.4	16.8	24.9	22.4	51.1	10.6	27.1	22	56.2	13.1	26.4	22.2	55.7	16.9	29	21.6	61.6	17.1	24	23.3	53.2	16.2	27	22.6	54.3	17.6	26.3	24.9	57.8	17.4	25.5	24	52.6	20.2	22.4	20.9	56.9	16.9
70-74 years	27.9	29.8	66.7	20.5	35.3	30.3	69.5	23.9	31.9	32.7	71	23.8	32.8	30.6	72.9	17.2	32.2	31.1	67.6	21.1	33.7	31.2	74	23.2	31.1	31.5	67.7	27.6	30.3	31.7	66.1	20.1	32.6	28.9	67.4	20.1	30.3	28.4	62.3	19.5
75-79 years	43.1	37.3	80.8	26.6	36.9	38.5	82.4	28.7	44	38.4	78.1	28.4	45.8	38.4	83	26.6	39	38.4	81.3	28.4	40.4	38.6	86.9	28.6	48.2	39.1	79.2	30.5	42.8	38.5	87.5	30.9	39.2	38.1	83.5	21.8	37.2	38.1	68.1	29.2
80-84 years	38.7	41.6	94.7	20.9	43.7	40.4	76.4	35.8	42.7	41	79.2	31.6	42	43.2	92.4	25.9	41.8	43.8	90.1	34.4	49.6	45.9	70.9	28.9	37	46.9	86.6	26.7	45	44.8	95.9	27.6	40.1	43	95	30.9	44.9	39.5	84.4	26.6
Legend: Hispanic includes any race, NHW= non-Hispanic White, NHB= non-Hispanic Black, NHOther=includes non-Hispanic any other race category
Hodgkin Lymphoma (HL)
HL	2009				2010				2011				2012				2013				2014				2015				2016				2017				2018
Age at	Hispanic	NHW	NHB	NHOther	Hispanic	NHW	NHB	NHOther	Hispanic	NHW	NHB	NHOther	Hispanic	NHW	NHB	NHOther	Hispanic	NHW	NHB	NHOther	Hispanic	NHW	NHB	NHOther	Hispanic	NHW	NHB	NHOther	Hispanic	NHW	NHB	NHOther	Hispanic	NHW	NHB	NHOther	Hispanic	NHW	NHB	NHOther
Diagnosis	Rate	Rate	Rate	Rate	Rate	Rate	Rate	Rate	Rate	Rate	Rate	Rate	Rate	Rate	Rate	Rate	Rate	Rate	Rate	Rate	Rate	Rate	Rate	Rate	Rate	Rate	Rate	Rate	Rate	Rate	Rate	Rate	Rate	Rate	Rate	Rate	Rate	Rate	Rate	Rate
00-04 years	0	0.2	0.2	0.1	0.1	0	0	0	0.1	0	0.2	0.1	0.2	0.1	0.2	0.1	0.1	0	0.1	0	0	0	0	0	0	0	0.1	0	0.1	0.1	0	0.1	0.2	0	0.1	0	0.1	0.1	0	0
05-09 years	0.8	0.4	0.5	0.4	0.8	0.3	0.4	0.1	0.5	0.3	0.5	0.8	0.4	0.3	0.3	0.1	0.5	0.2	0.9	0.7	0.4	0.3	0.5	0.1	0.5	0.4	0.7	0.4	0.1	0.3	0.2	0.3	0.5	0.4	0.4	0.4	0.3	0.3	0.3	0.7
10-14 years	0.9	1.5	1.5	0.6	1.3	0.9	1.1	0.9	1	1.4	1.1	0.6	1.6	1.6	1.2	0.9	1.3	1.2	0.9	1	1	1.2	1.6	0.7	0.9	1.5	1.9	0.9	1.3	1.5	0.9	0.8	1.2	1.5	1.1	1.8	0.9	1.7	1.5	0.8
15-19 years	2.1	4.1	3.3	3.5	2.5	4.1	1.8	2.9	2.5	4	2.1	2.2	2.2	4.3	2.7	1.8	2.6	3.7	2.4	0.9	2.3	4.3	3.4	2.6	2.3	4.2	2.6	2.3	2.4	4.3	2.6	3.7	2.2	4.1	2.6	1.7	2.3	4.2	2.8	3.6
20-24 years	3.1	6.3	3.9	2.6	3.3	5.5	4	3.2	3.5	5.6	4.5	3.6	3.5	5.6	4.1	3.5	2.8	5.6	4.3	3.6	3.2	5.3	3.1	2.5	3	5.1	2.4	2.9	3	5.8	2.8	4.4	2.7	5.9	3.1	2.9	2.4	5.5	3	2.4
25-29 years	2.7	5.2	4.5	2.9	2.5	5.3	5.8	3.3	2.5	5.6	3.6	2.2	2.4	5.5	4.4	3.2	2.9	4.8	3.2	2.1	3.1	5.6	4.3	2.9	2.5	4.7	3.2	2.9	3	5.1	4.2	2.5	2.3	4.7	3.7	2.2	2.6	4.6	2.9	3.2
30-34 years	2.7	4.5	3.2	2.3	2.8	4.6	4.4	1.9	2.2	5	4.9	2.1	2.3	5.1	3.7	1.8	3	4.4	5	1.7	2.2	3.8	2.9	2.7	2.8	4.2	4.9	3.1	2.4	4.8	3.3	1.5	2.4	4	3.4	1.8	2.6	4.2	3.6	2.5
35-39 years	1.7	4	3.1	1.4	1.7	3.6	4.4	2	2.2	3.9	3.3	0.9	2.3	3.4	4.2	2.2	2.3	3.3	3.4	1.6	2	3.9	4.5	1.3	1.6	3.8	3.5	1.3	2.6	3.8	4	1.3	2.1	3.2	2.3	1.8	1.7	3.4	4.2	2
40-44 years	2.4	3.2	3.3	1.1	2.5	3.1	4	1.5	2	3.4	3.6	1.7	2.1	3.1	3.8	0.9	1.8	3.5	4.3	1.7	2.6	2.9	3.8	1.6	1.7	3.4	3.7	1.7	2.2	2.8	3.8	0.7	1.9	2.9	3.3	2.1	2.1	2.8	3.9	1.2
45-49 years	3.2	2.6	3.6	1.4	2.9	2.3	3.8	0.4	2.4	2.9	3	0.5	2.4	2.7	3	0.8	2.6	2.4	4.3	1	2.5	2.9	3.4	0.9	3.2	2.9	3.3	1.2	1.9	2.7	3.7	0.9	1.4	2.6	4.2	1.3	1.7	2.6	3.3	1.1
50-54 years	2.7	2.5	3.4	0.5	3.2	2.6	3.4	1.7	2	2.5	3.6	1.2	1.7	2.7	3	1	2.5	2.6	4.4	1.2	1.5	2.7	4.1	1.8	2.6	2.5	3.8	1.4	1.9	2.2	4	0.7	2.5	2.4	3.7	0.6	1.2	2.5	3	0.7
55-59 years	3.1	2.7	3.1	1.7	3.2	2.8	3.1	1.4	2.7	2.6	3.7	1.7	2.3	2.7	2.7	1.5	3.1	2.8	2.4	2	3.5	2.7	3.3	0.9	2.4	2.6	3	0.9	2.7	2.9	2.9	1.7	1.5	3	2.4	1.5	2.9	2.3	3.6	1.5
60-64 years	2.3	3.1	3.9	1	4.4	3.1	3.7	1.1	3.6	2.5	3.8	1.4	3.7	2.9	3.1	0.8	3.1	2.5	2.5	1.6	3.7	3.1	2.9	0.8	3.2	2.7	3.8	0.9	3.4	2.8	2.9	1.6	2.2	2.6	3	2.1	3.7	2.2	2.5	1.7
65-69 years	3.5	4.3	3.5	1.4	3.1	3.8	3.4	0.8	3.3	3.7	2.6	2.3	2.9	2.8	2.6	1.7	4.2	3.3	2.1	1.3	4.1	3.2	4.1	1.6	3.7	3.2	3.9	1.3	4.3	3.7	2.1	2.3	4.5	3.3	3.4	2.9	4.2	3	2	1.2
70-74 years	6	4.7	5.1	1.5	4.8	4.1	2.6	2.5	5.5	4.4	2.9	3.4	3.6	4.5	1.9	2.3	5	3.5	2.7	0.3	5	4.2	2.3	1.8	4.8	3.5	1.9	2.2	4.1	5	2.7	1.1	4.6	3.9	3.5	1.7	4	3.9	2.6	2.7
75-79 years	9.5	5.8	1.4	1.5	7.1	5.2	1.4	3.4	7.6	4.9	3.6	1.4	6.2	4.5	2.2	4.4	7.7	3.8	3.8	2.5	10.5	5	2	2.8	6.7	3.4	4.3	4.6	6.2	3.7	2.7	2.9	3.1	4.3	2.6	1.7	4.4	3.8	3.2	2
80-84 years	4.4	4.3	2.8	2.9	4.8	6.2	2.7	4.1	5.1	4.2	2.7	2.6	3.3	5	3.3	0.6	4.2	3.8	2.5	4.2	5.6	5	2.5	3.5	4.4	3.9	1.2	3.9	8.1	3.3	2.9	0.5	3.2	4.7	2.8	1.5	5.2	4.7	1.6	2.9
Legend: Hispanic includes any race, NHW= non-Hispanic White, NHB= non-Hispanic Black, NHOther=includes non-Hispanic any other race category
Non-Hodgkin Lymphoma (NHL)
NHL	2009				2010				2011				2012				2013				2014				2015				2016				2017				2018
Age at	Hispanic	NHW	NHB	NHOther	Hispanic	NHW	NHB	NHOther	Hispanic	NHW	NHB	NHOther	Hispanic	NHW	NHB	NHOther	Hispanic	NHW	NHB	NHOther	Hispanic	NHW	NHB	NHOther	Hispanic	NHW	NHB	NHOther	Hispanic	NHW	NHB	NHOther	Hispanic	NHW	NHB	NHOther	Hispanic	NHW	NHB	NHOther
Diagnosis	Rate	Rate	Rate	Rate	Rate	Rate	Rate	Rate	Rate	Rate	Rate	Rate	Rate	Rate	Rate	Rate	Rate	Rate	Rate	Rate	Rate	Rate	Rate	Rate	Rate	Rate	Rate	Rate	Rate	Rate	Rate	Rate	Rate	Rate	Rate	Rate	Rate	Rate	Rate	Rate
00-04 years	0	0.2	0.2	0.1	0.1	0	0	0	0.1	0	0.2	0.1	0.2	0.1	0.2	0.1	0.1	0	0.1	0	0	0	0	0	0	0	0.1	0	0.1	0.1	0	0.1	0.2	0	0.1	0	0.1	0.1	0	0
05-09 years	0.6	0.8	1	1.6	0.6	0.9	0.9	1	0.7	0.8	0.6	1	0.5	0.7	0.5	0.8	0.3	1	0.2	0.3	0.5	1	0.6	1	0.6	0.8	0.4	0.9	0.5	1.2	0.7	0.8	0.7	0.6	0.5	0.8	0.2	0.5	0.4	0.9
10-14 years	0.6	1	0.6	1.2	0.9	1.3	0.8	0.9	0.9	1.1	0.9	0.6	1.1	1	1.3	0.7	0.7	1	0.8	1.3	0.5	1.3	0.7	1.5	0.7	1.2	0.7	1.8	0.7	1	1.3	1.3	0.5	1.2	0.7	0.7	0.8	1	1.4	0.8
15-19 years	1.3	1.8	1.3	2.4	1.1	1.6	1.3	1.5	1.3	1.6	0.8	1.2	1.4	1.9	1.5	2.4	1.1	1.5	1.6	2.2	1.5	2.1	1.6	2.8	1.4	1.9	2.1	1.6	1.8	1.7	1.8	1.7	1.4	1.9	1.1	2.2	1.3	1.5	1.6	1.8
20-24 years	2.2	2.4	2.4	1.9	2.1	2.5	2.5	2.2	2	2.3	2.6	2	2.1	2.4	2.1	2.3	1.3	3	3.2	3.7	2.4	2.4	2.1	2.5	1.7	2.2	1.8	1.4	1.6	2.4	2.2	3	1.9	2.2	2	2.5	2	2.1	2.2	4.2
25-29 years	2.5	3.5	4.3	3.2	2.6	3.2	5.2	2.4	2.8	3.5	3.8	2.6	2.8	3.1	3.2	4	2	3.4	3.1	2.6	2.4	3	3.3	2	2.6	3.4	4.3	2.4	2.7	3.1	3.6	4.3	2.6	3.2	3.7	2.5	3.5	3.1	2.1	2.3
30-34 years	4.6	5	7.4	4.4	3.3	5.3	4.7	3.9	3.3	4.9	5.7	5	4.1	4.4	5.2	4.6	4.3	4.1	6.8	3.6	3.7	4	6.5	4.2	3.9	4.4	3.7	3.9	3.8	4.7	4.5	5.4	4	3.9	5.2	3.7	4.3	4.7	5.7	4.4
35-39 years	7.2	7.3	9.3	5.6	5.8	6.8	6.7	5.2	6.2	7.3	8.1	4.8	5.2	6.8	9.2	5.4	6.5	6.2	7.9	5	6.6	6.6	6.2	5.6	5.7	6.7	6.6	5.5	5.8	7.1	7.4	6.4	5.7	5.8	8	5	5.2	6.3	6.9	4.6
40-44 years	9.3	11.1	11.8	6.5	9.3	10.7	10.3	7.3	8.2	9.8	9.5	7.8	8.6	9.6	10.2	8	8.2	9.4	9.4	9	8.3	10.1	9.6	7	8.9	9.5	11.1	8	8.1	9.4	8.5	6.7	7	8.6	11.6	8	7.4	8.9	9.2	10
45-49 years	13.2	16.5	16.4	11.1	12.6	15	15	10.9	15	14.1	13.5	10	14.7	14.2	14	9	13	15.1	14.5	12.6	13.8	13.9	14.2	10.7	12.7	13.9	12.5	10.5	12.5	12.9	15.5	10.2	12.6	14.3	13.6	11.2	13.1	13.2	13.6	10.2
50-54 years	20.5	23.1	22.4	15.3	19	22.5	20.5	17.3	20	20.9	20.7	17.8	22.4	22.4	18	14.9	20.7	21.3	19.9	17.9	21.2	21.8	21.4	13.7	19.6	22.1	19.5	17.7	20.1	20.6	18.4	18.3	18.5	21.1	17.7	16.7	20.9	21.3	18.4	17
55-59 years	29.8	33.3	26.9	22.1	27.7	31.9	24.9	24.3	26.2	31.1	25.1	21.7	30.5	30.9	30.1	22.8	27.7	29.9	22.8	23.5	27.1	32.8	27.2	22.5	27.9	31.5	24.6	22.4	28.1	32	21.5	21.6	27.2	32	18.1	22.1	28.5	30.7	23.6	27.3
60-64 years	39.4	48.8	37.3	36.6	42	43.6	33.1	35.9	40.2	44.5	29.1	37	40.1	46.7	31.8	33.5	42.8	44.7	30.9	28.6	43.1	44.8	34	31.7	39.9	44.9	32.1	36.5	38.2	45.3	33.3	34.7	38.7	42	31.4	32.7	39.7	43	27.5	31.4
65-69 years	58.9	71.5	45	49.5	64.2	68.3	40.5	45.9	53.4	68.1	45	50.7	52.8	66.3	41.5	45.9	53.9	65.5	39.3	43.4	64	65.2	40.5	48.9	54	65	41.8	41.1	53.9	62.6	39	50.9	57.4	63.2	37	45.8	50.7	59.5	34.7	49
70-74 years	75.3	93.7	51	62	78.7	87.9	47	60.2	71.1	84	37.9	59.2	75.3	90.1	46.1	61.8	69.7	87	46.1	64.7	68.2	87.6	50.7	57.6	71.3	88	47.7	66.7	75.8	85.4	48.8	65.1	76.2	83.3	43	56	66.3	79.4	49	56.4
75-79 years	97.1	122.1	56.1	87.3	97.5	111.4	59.1	77.8	100	108.7	57.9	77.2	87.4	108.4	53.5	74.5	99.8	108.7	57.7	75.3	105.8	113.5	49.8	74.8	90.3	111.9	50.4	83.4	97.3	109.1	55.8	78.5	96.9	110.1	53	78.3	81.8	103.3	46	83.3
80-84 years	113.7	131	60.8	97.9	116.7	128.2	50.7	80	101.9	125.7	56.6	85.6	98.7	130.6	60.5	87.7	101.5	127.1	57.7	78.4	90	131.9	51.1	91.5	107.5	126.6	57.9	99.6	104.7	122.5	62.6	74.9	113.5	121.7	64.4	90.2	88.5	116.1	62.9	95.7
Legend: Hispanic includes any race, NHW= non-Hispanic White, NHB= non-Hispanic Black, NHOther=includes non-Hispanic any other race category

## Sheet: eTable 5 US CensusAgeRaceYr
eTable 5: US census estimates of total populations by Age, Race, Ethnicity and Year
	Footnote	2009	2010	2011	2012	2013	2014	2015	2016	2017	2018
Footnote		1	2	3	3	3	3	3	3	3	3
US census total population		306771529	308745538	311556874	313830990	315993715	318301008	320635163	322941311	324985539	326687501		2009
Hispanic	4	49327489	50477594	51857244	52926701	53990334	55088193	56254742	57450887	58573530	59639869		Age 0-19 yrs, Hispanic
..Under 5 years	4	5100818	5114488	5153734	5128485	5098283	5108344	5120928	5131813	5139350	5126651		18609959
..5 to 9 years	4	4642914	4790771	4901906	5020760	5126063	5182860	5233450	5271853	5259163	5238753		0.377274
..10 to 14 years	4	4419211	4525242	4624018	4694158	4770814	4856133	4934391	5036403	5163847	5275768
..15 to 19 years	4	4447016	4532155	4561922	4564980	4587495	4627689	4710191	4803919	4883769	4965325		2018
..20 to 24 years	4	4213509	4322275	4444637	4564111	4657975	4746214	4785168	4800583	4802060	4820120		Age 0-19 yrs, Hispanic
..25 to 29 years	4	4284604	4310471	4339819	4349802	4377712	4434680	4526723	4643557	4770505	4865962		20606497
..30 to 34 years	4	4049909	4124483	4220942	4297275	4364923	4416893	4437274	4482470	4504994	4540007		0.345515
..35 to 39 years	4	3801541	3856340	3919349	3980086	4044432	4105880	4210942	4301316	4387294	4463380
..40 to 44 years	4	3357432	3442400	3564691	3663680	3744725	3822208	3889100	3950497	4020768	4091168		2009
..45 to 49 years	4	2940169	3022074	3131647	3205497	3283218	3350907	3446665	3554011	3657802	3742323		Age 65-84 years, Hispanic
..50 to 54 years	4	2335952	2441454	2574715	2680682	2793209	2907397	3002343	3094947	3170641	3248993		2419418
..55 to 59 years	4	1763916	1841432	1972535	2087976	2192356	2297989	2416150	2520346	2625727	2737917		0.0490481
..60 to 64 years	4	1294636	1372385	1481128	1545018	1621250	1711778	1813079	1915980	2027536	2128704
..65 to 69 years	4	908201	948576	1019215	1101035	1177112	1254882	1339579	1423086	1484129	1556876		2018
..70 to 74 years	4	678834	700142	736589	769935	812230	856074	905841	961537	1038823	1110447		Age 65-84 years, Hispanic
..75 to 79 years	4	495835	510808	536008	558650	586237	615067	642358	670376	701805	741233		3911169
..80 to 84 years	4	336548	351488	375529	392546	405885	420179	437538	456958	477453	502613		0.0655798
..85 years and over	4	256444	270610	298860	322025	346415	373019	403022	431235	457864	483629
Non-Hispanic White	4	197274549	196817552	197486399	197639572	197690405	197799592	197837000	197845666	197748159	197535202		2009
..Under 5 years	4	10395049	10307018	10179543	10072067	9985089	9974460	9972683	9935594	9889702	9808764		Age 0-19 yrs, Non-Hispanic White
..5 to 9 years	4	10928721	10885276	10732580	10672891	10588182	10437370	10313654	10216966	10112261	10024294		45480872
..10 to 14 years	4	11551718	11449387	11338451	11214783	11108593	11012095	10868194	10755582	10699072	10614014		0.230546
..15 to 19 years	4	12605384	12386523	12066801	11843592	11675721	11540476	11457108	11370671	11247460	11137774
..20 to 24 years	4	12470147	12466708	12637413	12737094	12722855	12623189	12397496	12130864	11899634	11718682		2018
..25 to 29 years	4	12276013	12267895	12316893	12321212	12352491	12473413	12602973	12740404	12819476	12783541		Age 0-19 yrs, Non-Hispanic White
..30 to 34 years	4	11381455	11533572	11840078	12036384	12208733	12297809	12333950	12371824	12367878	12384140		41584846
..35 to 39 years	4	12380852	12017522	11422415	11248213	11263848	11381659	11578018	11830461	12018828	12179570		0.210519
..40 to 44 years	4	13446049	13249682	13188674	12997126	12696442	12293801	11846499	11369306	11189816	11197440
..45 to 49 years	4	15637734	15386618	14738707	14218038	13694070	13270461	13078861	13043055	12852690	12551571		2009
..50 to 54 years	4	15720971	15812625	15865154	15729694	15540592	15344121	14987728	14447420	13936858	13423178		Age 65-84 years, non-Hispanic White
..55 to 59 years	4	14256816	14476178	14777720	15027361	15207501	15287380	15345039	15387274	15250911	15063685		27268190
..60 to 64 years	4	12382121	12838766	13505623	13344514	13463711	13679075	13946491	14156034	14386508	14551169		0.138225
..65 to 69 years	4	9444522	9693429	9974958	10846672	11239995	11709677	12186257	12706641	12552289	12661779
..70 to 74 years	4	7182748	7265326	7495935	7803591	8276800	8613511	8889305	9096576	9904380	10272885		2018
..75 to 79 years	4	5876612	5866978	5866210	5911621	6032460	6194792	6312354	6489603	6760298	7184969		Age 65-84 years, non-Hispanic White
..80 to 84 years	4	4764308	4751152	4737893	4701460	4646137	4600201	4592957	4613063	4651944	4757304		34876937
..85 years and over	4	4573329	4664301	4801351	4913259	4987185	5066102	5127433	5184328	5208154	5220443		0.176561
Non-Hispanic Black	4	37656592	37685848	38379378	38756150	39117317	39488757	39862578	40231299	40568433	40860704
..Under 5 years	4	2775713	2780317	2774793	2752259	2730659	2730760	2737947	2738279	2731612	2711876		2009
..5 to 9 years	4	2769498	2774092	2752242	2772282	2802854	2813272	2816742	2816535	2798121	2777071		Age 0-19 yrs, Non-Hispanic Black
..10 to 14 years	4	2961223	2933239	2927549	2904391	2870476	2843682	2805034	2793529	2815847	2846710		11899498
..15 to 19 years	4	3393064	3344604	3232971	3140902	3062302	3000263	2984355	2982271	2960098	2924330		0.316
..20 to 24 years	4	2964622	3018973	3196550	3326242	3415251	3441972	3391243	3296732	3205293	3124585		2018
..25 to 29 years	4	2713523	2705388	2743840	2787796	2855698	2973365	3112984	3261334	3388189	3471502		Age 0-19 yrs, Non-Hispanic Black
..30 to 34 years	4	2493770	2554981	2636388	2687145	2732097	2753692	2765431	2803012	2846802	2912531		11259987
..35 to 39 years	4	2588559	2549439	2481134	2468626	2481235	2530604	2603696	2669918	2720664	2764161		0.27557
..40 to 44 years	4	2629140	2611613	2616874	2624549	2613228	2590329	2547425	2491222	2477601	2488035
..45 to 49 years	4	2782009	2777271	2744217	2699793	2652511	2597605	2580919	2592260	2600591	2589035		2009
..50 to 54 years	4	2590234	2651736	2694682	2705201	2717223	2721612	2706716	2679456	2636587	2590828		Age 65-84 years, non-Hispanic Black
..55 to 59 years	4	2115714	2171977	2264734	2357152	2431831	2493967	2551971	2585506	2596531	2608144		2952673
..60 to 64 years	4	1561835	1661415	1801651	1857948	1917048	1986125	2056627	2127222	2213616	2282882		0.0784105
..65 to 69 years	4	1115994	1145325	1189088	1275573	1354858	1446080	1545931	1651594	1700419	1752508		2018
..70 to 74 years	4	824121	839061	868453	901650	944598	984518	1022019	1055347	1133413	1204612		Age 65-84 years, non-Hispanic Black
..75 to 79 years	4	599950	607599	632660	649803	667334	686694	709363	731186	759473	797124		4273497
..80 to 84 years	4	412608	418415	426579	435432	446736	458606	472257	490384	504150	519253		0.104587
..85 years and over	4	365015	377077	394973	409406	421378	435611	451918	465512	479426	495517
Non-Hispanic other	4	17101470	15158732	18010668	18506660	19012629	19555952	20123123	20667682	21167794	21551832
..Under 5 years	4	1105241	929245	1104796	1107199	1115477	1131696	1153292	1174256	1183723	1171877		2009
..5 to 9 years	4	1105238	960038	1153715	1177320	1194568	1201981	1210725	1213881	1218474	1223115		Age 0-19 yrs, Non-Hispanic Other
..10 to 14 years	4	1083457	913934	1125658	1143227	1170969	1203857	1226252	1240468	1261906	1273472		4477513
..15 to 19 years	4	1183577	993764	1189161	1194775	1207534	1221187	1245915	1269732	1284713	1302290		0.26182
..20 to 24 years	4	1306913	1149944	1397914	1443473	1471064	1488556	1495908	1497283	1498973	1489747		2018
..25 to 29 years	4	1442120	1279801	1493169	1526931	1569739	1634021	1704573	1774291	1824186	1834167		Age 0-19 yrs, Non-Hispanic Other
..30 to 34 years	4	1420507	1282586	1479855	1536108	1596735	1655746	1709676	1768159	1808869	1842034		4970754
..35 to 39 years	4	1465270	1332983	1495232	1505721	1517360	1544520	1587725	1637985	1700212	1758272		0.230642
..40 to 44 years	4	1308135	1190082	1406263	1469373	1514315	1546968	1571298	1588434	1600909	1608279
..45 to 49 years	4	1260829	1111549	1305426	1320826	1334304	1360900	1408883	1461894	1523369	1563873		2009
..50 to 54 years	4	1143457	1012557	1200200	1222434	1257791	1296045	1314781	1336942	1350685	1359830		Age 65-84 years, non-Hispanic Other
..55 to 59 years	4	975843	870568	1055329	1097619	1136397	1167071	1201590	1223111	1244641	1275816		1394254
..60 to 64 years	4	759559	710294	878608	913005	948790	986180	1023804	1070153	1111490	1146805		0.0815283
..65 to 69 years	4	536377	487889	598544	649745	705298	763485	827799	880256	914855	948108		2018
..70 to 74 years	4	394563	363628	440009	466798	492342	522617	553361	586292	635736	688009		Age 65-84 years, non-Hispanic Other
..75 to 79 years	4	279157	257139	307525	325733	344674	366125	389987	412389	437358	460699		2399081
..80 to 84 years	4	184157	172365	205660	216603	229210	241200	253638	269132	285410	302265		0.111317
..85 years and over	4	147070	140363	173604	189770	206062	223797	243916	263024	282285	303274
Footnote 1	National Intercensal Datasets: 2000-2010 (census.gov)						Intercensal estimates of the resident population by 5-year age groups, sex, race and hispanic origin for the US: 4/1/2000-7/1/2010
Footnote 2	https://data.census.gov/cedsci/table?q=Hispanic%20or%20Latino&g=0100000US&tid=DECENNIALPLNAT2010.P2
Footnote 3	National Population by Characteristics: 2010-2019 (census.gov)						Annual Estimates of the Resident Population by sex, race, and hispanic origin: april 1, 2010 to July 1, 2019
Footnote 4	National Population by Characteristics: 2010-2019 (census.gov)						Annual Estimates of the Resident Population by sex, age, race, and hispanic origin: april 1, 2010 to July 1, 2019

## Sheet: eTable 6 CasesbyRaceAgeYr 
eTable 6 Hematologic Cancer Cases by 5 year age groups, race, ethnicity and year of diagnosis, estimated using US census data and SEER incidence rates
Acute Myeloid Leukemia (AML)
AML	2009				2010				2011				2012				2013				2014				2015				2016				2017				2018
Age at	Hispanic	NHW	NHB	NHOther	Hispanic	NHW	NHB	NHOther	Hispanic	NHW	NHB	NHOther	Hispanic	NHW	NHB	NHOther	Hispanic	NHW	NHB	NHOther	Hispanic	NHW	NHB	NHOther	Hispanic	NHW	NHB	NHOther	Hispanic	NHW	NHB	NHOther	Hispanic	NHW	NHB	NHOther	Hispanic	NHW	NHB	NHOther
Diagnosis	Cases	Cases	Cases	Cases	Cases	Cases	Cases	Cases	Cases	Cases	Cases	Cases	Cases	Cases	Cases	Cases	Cases	Cases	Cases	Cases	Cases	Cases	Cases	Cases	Cases	Cases	Cases	Cases	Cases	Cases	Cases	Cases	Cases	Cases	Cases	Cases	Cases	Cases	Cases	Cases
00-04 years	86.7139	124.741	47.1871	11.0524	81.8318	123.684	22.2425	14.8679	66.9985	132.334	33.2975	22.0959	61.5418	120.865	35.7794	25.4656	56.0811	119.821	21.8453	18.9631	51.0834	139.642	32.7691	14.712	46.0884	119.672	46.5451	19.606	61.5818	119.227	27.3828	17.6138	87.3689	158.235	38.2426	21.307	46.1399	107.896	32.5425	26.9532
05-09 years	13.9287	54.6436	2.7695	3.31571	23.9539	43.5411	13.8705	3.84015	29.4114	53.6629	5.50448	9.22972	25.1038	53.3645	13.8614	8.24124	41.0085	42.3527	8.40856	11.9457	20.7314	41.7495	14.0664	8.41387	20.9338	30.941	5.63348	6.05363	15.8156	40.8679	8.44961	4.85552	36.8141	40.449	13.9906	10.9663	20.955	40.0972	11.1083	9.78492
10-14 years	30.9345	69.3103	23.6898	13.0015	54.3029	68.6963	14.6662	14.6229	46.2402	34.0154	14.6377	7.87961	42.2474	56.0739	20.3307	4.57291	42.9373	77.7602	20.0933	8.19678	38.8491	66.0726	28.4368	12.0386	34.5407	65.2092	25.2453	15.9413	35.2548	86.0447	25.1418	8.68328	30.9831	53.4954	25.3426	13.881	47.4819	42.4561	28.4671	17.8286
15-19 years	35.5761	113.448	6.78613	15.3865	40.7894	123.865	26.7568	10.9314	31.9335	108.601	9.69891	9.51329	36.5198	106.592	9.42271	10.753	22.9375	81.73	39.8099	13.2829	41.6492	80.7833	21.0018	23.2026	37.6815	68.7426	20.8905	16.1969	28.8235	79.5947	20.8759	5.07893	34.1864	101.227	32.5611	10.2777	34.7573	89.1022	14.6217	11.7206
20-24 years	42.1351	99.7612	20.7524	18.2968	43.2227	137.134	12.0759	10.3495	40.0017	88.4619	22.3758	18.1729	31.9488	89.1597	29.9362	8.66084	51.2377	76.3371	40.983	25.0081	42.7159	113.609	27.5358	10.4199	43.0665	123.975	44.0862	8.97545	43.2052	109.178	29.6706	14.9728	48.0206	83.2974	25.6423	14.9897	48.2012	117.187	34.3704	17.877
25-29 years	42.846	122.76	29.8488	7.2106	21.5524	110.411	16.2323	11.5182	39.0584	147.803	21.9507	17.918	30.4486	86.2485	30.6658	18.3232	35.0217	123.525	31.4127	20.4066	35.4774	137.208	32.707	19.6083	45.2672	126.03	40.4688	18.7503	32.5049	101.923	29.352	17.7429	38.164	115.375	23.7173	29.187	53.5256	102.268	31.2435	18.3417
30-34 years	44.549	125.196	22.4439	12.7846	28.8714	184.537	38.3247	19.2388	59.0932	130.241	36.9094	14.7986	68.7564	132.4	48.3686	24.5777	56.744	183.131	27.321	25.5478	44.1689	147.574	38.5517	11.5902	48.81	148.007	44.2469	17.0968	53.7896	111.346	50.4542	15.9134	58.5649	111.311	22.7744	21.7064	54.4801	160.994	34.9504	12.8942
35-39 years	57.0231	136.189	20.7085	20.5138	46.2761	204.298	33.1427	17.3288	58.7902	125.647	54.5849	16.4476	55.7212	168.723	44.4353	18.0687	60.6665	146.43	32.2561	15.1736	57.4823	170.725	32.8979	24.7123	21.0547	162.092	39.0554	30.1668	47.3145	130.135	61.4081	27.8457	39.4856	168.264	29.9273	15.3019	53.5606	158.334	30.4058	22.8575
40-44 years	33.5743	228.583	57.8411	19.622	51.636	225.245	49.6206	20.2314	64.1644	211.019	44.4869	28.1253	73.2736	233.948	49.8664	23.51	71.1498	292.018	33.972	27.2577	45.8665	233.582	36.2646	27.8454	58.3365	248.776	66.2331	31.426	75.0594	238.755	64.7718	34.9455	64.3323	167.847	54.5072	30.4173	65.4587	167.962	39.8086	24.1242
45-49 years	76.4444	375.306	63.9862	44.129	36.2649	415.439	74.9863	26.6772	40.7114	397.945	49.3959	23.4977	64.1099	327.015	62.0952	30.379	85.3637	301.27	55.7027	25.3518	80.4218	305.221	77.9282	32.6616	68.9333	353.129	46.4565	40.8576	85.2963	286.947	88.1368	27.776	69.4982	372.728	65.0148	35.0375	78.5888	288.686	54.3697	26.5858
50-54 years	65.4067	518.792	90.6582	49.1687	61.0363	648.318	87.5073	23.2888	72.092	555.28	102.398	38.4064	83.1011	550.539	73.0404	34.2282	97.7623	590.542	103.254	12.5779	98.8515	537.044	73.4835	41.4734	93.0726	539.558	102.855	46.0173	83.5636	476.765	66.9864	53.4777	98.2899	529.601	81.7342	48.6247	87.7228	469.811	82.9065	35.3556
55-59 years	74.0845	641.557	88.86	29.2753	69.9744	665.904	117.287	35.6933	84.819	694.553	106.442	40.1025	83.519	811.477	106.072	52.6857	105.233	745.168	114.296	71.593	108.005	764.369	162.108	50.1841	86.9814	782.597	112.287	46.862	108.375	784.751	131.861	77.056	94.5262	747.295	145.406	41.0732	106.779	888.757	140.84	63.7908
60-64 years	46.6069	953.423	95.2719	50.8905	78.2259	1194.01	79.7479	41.9073	85.9054	1202	142.33	61.5026	108.151	1067.56	126.34	60.2583	95.6538	1238.66	139.945	77.8008	107.842	1217.44	150.945	65.0879	116.037	1199.4	158.36	38.9046	132.203	1189.11	148.906	60.9987	123.68	1165.31	130.603	68.9124	112.821	1193.2	168.933	64.2211
65-69 years	82.6463	1067.23	93.7435	39.6919	104.343	1395.85	107.661	42.4463	121.287	1416.44	108.207	56.8617	109.002	1485.99	147.966	55.8781	109.471	1618.56	127.357	69.8245	120.469	1627.65	167.745	51.1535	141.995	1547.65	137.588	69.5351	145.155	1753.52	181.675	68.66	90.5319	1569.04	188.747	101.549	154.131	1722	212.053	97.6551
70-74 years	76.7082	1192.34	89.8292	42.6128	84.7172	1358.62	130.054	42.9081	102.386	1416.73	128.531	58.5212	109.331	1537.31	155.985	80.2893	124.271	1854	164.36	71.8819	118.994	1748.54	144.724	83.0961	136.782	1902.31	125.708	66.4033	165.384	1828.41	182.575	79.1494	136.086	1951.16	138.276	105.532	164.346	1725.84	191.533	102.513
75-79 years	92.2253	1257.59	71.3941	36.2904	99.6076	1548.88	136.102	46.285	96.4814	1578.01	110.716	64.2727	113.965	1619.78	146.855	60.5863	101.419	1508.12	129.463	55.4925	131.624	1703.57	131.845	80.9136	125.26	1761.15	142.582	58.1081	143.46	1693.79	128.689	64.3327	135.448	1764.44	148.097	92.2825	159.365	1832.17	140.294	93.0612
80-84 years	70.6751	1243.48	82.9342	31.8592	79.7878	1439.6	62.3438	38.0927	104.773	1501.91	62.2805	62.315	87.9303	1499.77	96.2305	54.8006	105.124	1477.47	118.832	63.7204	115.969	1577.87	104.562	58.6116	116.385	1492.71	121.37	52.2494	114.696	1554.6	84.346	50.0586	104.562	1400.24	111.921	59.3653	105.046	1517.58	142.275	74.3572
Legend: Hispanic includes any race, NHW= non-Hispanic White, NHB= non-Hispanic Black, NHOther=includes non-Hispanic any other race category
Myelodysplastic Syndroms (MDS)
MDS	2009				2010				2011				2012				2013				2014				2015				2016				2017				2018
Age at	Hispanic	NHW	NHB	NHOther	Hispanic	NHW	NHB	NHOther	Hispanic	NHW	NHB	NHOther	Hispanic	NHW	NHB	NHOther	Hispanic	NHW	NHB	NHOther	Hispanic	NHW	NHB	NHOther	Hispanic	NHW	NHB	NHOther	Hispanic	NHW	NHB	NHOther	Hispanic	NHW	NHB	NHOther	Hispanic	NHW	NHB	NHOther
Diagnosis	Cases	Cases	Cases	Cases	Cases	Cases	Cases	Cases	Cases	Cases	Cases	Cases	Cases	Cases	Cases	Cases	Cases	Cases	Cases	Cases	Cases	Cases	Cases	Cases	Cases	Cases	Cases	Cases	Cases	Cases	Cases	Cases	Cases	Cases	Cases	Cases	Cases	Cases	Cases	Cases
00-04 years	25.5041	20.7901	2.77571	4.42096	15.3435	30.9211	2.78032	3.71698	10.3075	20.3591	11.0992	1.1048	5.12849	40.2883	2.75226	3.3216	10.1966	39.9404	2.73066	3.34643	15.325	39.8978	5.46152	3.39509	15.3628	9.97268	13.6897	3.45988	15.3954	29.8068	8.21484	3.52277	20.5574	19.7794	2.73161	4.73489	15.38	19.6175	5.42375	3.51563
05-09 years	4.64291	10.9287	2.7695	0	4.79077	10.8853	2.77409	5.76023	0	10.7326	0	0	0	0	0	7.06392	5.12606	10.5882	0	0	5.18286	0	5.62654	1.20198	5.23345	0	2.81674	4.8429	5.27185	0	2.81654	3.64164	10.5183	0	0	0	10.4775	10.0243	2.77707	0
10-14 years	0	11.5517	2.96122	1.08346	9.05048	11.4494	2.93324	0.913934	4.62402	11.3385	8.78265	1.12566	4.69416	11.2148	2.90439	0	0	11.1086	0	3.51291	9.71227	11.0121	8.53105	0	4.93439	10.8682	11.2201	3.67876	5.0364	10.7556	8.38059	1.24047	10.3277	10.6991	2.81585	1.26191	0	0	2.84671	0
15-19 years	4.44702	12.6054	23.7514	4.73431	4.53216	24.773	10.0338	2.98129	0	24.1336	9.69891	0	4.56498	11.8436	6.2818	1.19477	13.7625	23.3514	12.2492	1.20753	9.25538	23.081	3.00026	1.22119	9.42038	22.9142	5.96871	4.98366	14.4118	11.3707	5.96454	3.8092	9.76754	11.2475	5.9202	3.85414	4.96532	11.1378	8.77299	0
20-24 years	4.21351	12.4701	5.92924	1.30691	4.32228	12.4667	12.0759	2.29989	4.44464	37.9122	3.19655	2.79583	13.6923	25.4742	3.32624	2.88695	4.65797	25.4457	3.41525	8.82638	0	25.2464	3.44197	1.48856	4.78517	24.795	3.39124	2.99182	4.80058	12.1309	9.8902	0	9.60412	35.6989	6.41059	0	4.82012	23.4374	9.37375	4.46924
25-29 years	0	12.276	8.14057	0	12.9314	49.0716	10.8216	7.67881	13.0195	24.6338	0	2.98634	4.3498	12.3212	8.36339	3.05386	4.37771	24.705	5.7114	4.70922	13.304	37.4202	2.97337	6.53608	9.05345	37.8089	3.11298	3.40915	0	25.4808	9.784	1.77429	14.3115	12.8195	10.1646	7.29674	0	25.5671	10.4145	3.66833
30-34 years	8.09982	22.7629	2.49377	8.52304	8.24897	34.6007	10.2199	3.84776	8.44188	23.6802	15.8183	4.43956	12.8918	36.1092	16.1229	4.60832	8.72985	12.2087	2.7321	3.19347	13.2507	49.1912	22.0295	8.27873	13.3118	37.0018	8.29629	0	13.4474	49.4873	8.40904	14.1453	13.515	24.7358	8.54041	5.42661	0	37.1524	11.6501	12.8942
35-39 years	22.8092	37.1426	23.297	0	15.4254	48.0701	15.2966	3.99895	23.5161	68.5345	24.8113	11.9619	11.9403	44.9929	12.3431	18.0687	12.1333	45.0554	19.8499	6.06944	16.4235	56.9083	17.7142	15.4452	16.8438	57.8901	7.81109	12.7018	12.9039	59.1523	10.6797	13.1039	17.5492	36.0565	16.324	10.2013	8.92676	60.8978	11.0566	12.3079
40-44 years	26.8595	94.1223	21.0331	7.84881	24.0968	66.2484	33.951	13.0909	17.8235	79.132	44.4869	8.43758	14.6547	90.9799	28.87	11.755	18.7236	114.268	26.1323	16.6575	19.111	110.644	28.4936	3.09394	42.7801	118.465	25.4743	9.42779	11.8515	90.9544	32.3859	19.0612	12.0623	78.3287	37.164	3.20182	20.4558	78.3821	22.3923	3.21656
45-49 years	17.641	250.204	38.9481	12.6083	30.2207	230.799	63.8772	17.7848	34.4481	176.864	60.3728	28.7194	28.8495	227.489	67.4948	23.7749	32.8322	150.635	39.7877	17.346	40.2109	145.975	23.3784	19.0526	48.2533	183.104	38.7138	22.5421	17.7701	195.646	49.2529	21.9284	18.289	141.38	46.8106	16.7571	26.1963	163.17	41.4246	12.511
50-54 years	51.3909	330.14	62.1656	24.0126	53.712	411.128	74.2486	18.226	51.4943	349.033	37.7255	31.2052	53.6136	377.513	91.9768	24.4487	47.4846	326.352	59.7789	25.1558	43.611	322.227	87.0916	28.513	51.0398	314.742	86.6149	39.4434	46.4242	361.185	50.9097	22.728	50.7303	292.674	79.0976	9.45479	48.7349	308.733	46.6349	14.9581
55-59 years	58.2092	627.3	103.67	40.9854	69.9744	680.38	89.0511	27.8582	61.1486	694.553	120.031	41.1578	70.9912	721.313	141.429	32.9286	70.1554	669.13	124.023	37.5011	94.2175	657.357	134.674	40.8475	62.8199	659.837	104.631	36.0477	75.6104	646.266	85.3217	37.9164	78.7718	564.284	137.616	47.2964	41.0688	677.866	96.5013	44.6536
60-64 years	75.0889	1077.24	137.441	47.8522	85.0879	1283.88	152.85	35.5147	90.3488	1147.98	169.355	69.41	88.066	1067.56	176.505	94.0395	76.1987	1157.88	195.539	51.2347	112.977	1121.68	182.723	59.1708	108.785	1213.34	154.247	53.2378	99.631	1160.79	182.941	68.4898	97.3217	1222.85	159.38	67.8009	93.663	1076.79	207.742	55.0466
65-69 years	124.424	1822.79	147.311	71.8745	117.623	1928.99	179.816	64.8892	117.21	1945.12	192.632	75.4165	164.054	1898.17	187.509	69.5227	130.659	2023.2	239.81	74.0563	136.782	1920.39	244.388	99.2531	150.033	2010.73	231.89	82.7799	146.578	2020.36	239.481	88.9059	138.024	1870.29	248.261	107.953	143.233	1797.97	198.033	130.839
70-74 years	157.489	2312.84	240.643	76.5452	162.433	2579.19	230.742	77.8164	145.108	2638.57	239.693	91.0819	188.634	2489.35	214.593	86.3576	203.87	2623.75	208.756	115.7	167.791	2523.76	187.058	101.388	136.782	2666.79	246.307	118.973	156.731	2774.46	244.841	111.395	162.056	2654.37	204.014	119.518	190.997	2486.04	219.239	145.17
75-79 years	121.975	3149.86	182.385	104.963	173.675	3279.64	223.596	123.684	192.963	3261.61	204.349	117.167	172.064	3144.98	254.073	121.498	185.837	3215.3	210.878	100.645	207.278	2954.92	266.437	131.073	210.051	3250.86	256.789	121.676	189.046	3037.13	240.56	121.242	185.277	3177.34	246.069	145.203	183.826	2881.17	223.992	128.535
80-84 years	147.408	3325.49	185.261	100.734	202.106	3734.41	195.4	98.5928	168.988	3700.29	212.863	135.324	182.141	3479.08	158.933	108.085	152.207	3605.4	226.495	91.2256	197.904	3247.74	214.628	99.1332	185.516	3155.36	197.403	115.659	225.28	3063.07	205.471	124.339	200.053	3070.28	255.1	140.136	162.344	3058.95	206.663	125.742
Legend: Hispanic includes any race, NHW= non-Hispanic White, NHB= non-Hispanic Black, NHOther=includes non-Hispanic any other race category
Acute Lymphoblastic Leukemia (ALL)
ALL	2009				2010				2011				2012				2013				2014				2015				2016				2017				2018
Age at	Hispanic	NHW	NHB	NHOther	Hispanic	NHW	NHB	NHOther	Hispanic	NHW	NHB	NHOther	Hispanic	NHW	NHB	NHOther	Hispanic	NHW	NHB	NHOther	Hispanic	NHW	NHB	NHOther	Hispanic	NHW	NHB	NHOther	Hispanic	NHW	NHB	NHOther	Hispanic	NHW	NHB	NHOther	Hispanic	NHW	NHB	NHOther
Diagnosis	Cases	Cases	Cases	Cases	Cases	Cases	Cases	Cases	Cases	Cases	Cases	Cases	Cases	Cases	Cases	Cases	Cases	Cases	Cases	Cases	Cases	Cases	Cases	Cases	Cases	Cases	Cases	Cases	Cases	Cases	Cases	Cases	Cases	Cases	Cases	Cases	Cases	Cases	Cases	Cases
00-04 years	448.872	748.444	80.4957	65.2092	398.93	742.105	80.6292	71.5519	386.53	794.004	94.343	86.1741	394.893	735.261	101.834	79.7183	372.175	688.971	81.9198	74.737	413.776	668.289	90.1151	79.2187	378.949	718.033	57.4969	79.5771	400.281	616.007	95.8398	105.683	339.197	692.279	125.654	91.1467	353.739	725.849	105.763	87.8908
05-09 years	227.503	404.363	63.6985	45.3148	244.329	424.526	61.03	31.6813	215.684	493.699	55.0448	32.304	220.913	426.916	83.1685	38.8516	230.673	370.586	53.2542	40.6153	295.423	417.495	61.892	37.2614	256.439	453.801	56.3348	49.6397	258.321	388.245	67.5968	43.6997	210.367	364.041	55.9624	43.8651	277.654	330.802	69.4268	63.602
10-14 years	141.415	231.034	76.9918	30.3368	158.383	206.089	67.4645	10.9672	124.848	283.461	52.6959	37.1467	136.131	201.866	72.6098	37.7265	176.52	244.389	57.4095	23.4194	169.965	253.278	56.8736	34.9119	157.901	249.968	36.4654	24.525	211.529	258.134	61.4576	33.4926	206.554	192.583	33.7902	30.2857	211.031	212.28	45.5474	49.6654
15-19 years	124.516	226.897	16.9653	15.3865	131.432	222.957	33.446	14.9065	127.734	229.269	32.3297	26.1615	123.254	189.497	31.409	13.1425	137.625	163.46	33.6853	19.3205	129.575	207.729	33.0029	36.6356	155.436	217.685	35.8123	18.6887	172.941	204.672	35.7873	26.6644	141.629	224.949	32.5611	8.99299	173.786	200.48	55.5623	35.1618
20-24 years	75.8432	99.7612	20.7524	7.84148	95.0901	137.134	18.1138	13.7993	62.2249	139.012	19.1793	15.3771	82.154	127.371	29.9362	14.4347	88.5015	114.506	13.661	14.7106	104.417	100.986	41.3037	14.8856	100.489	123.975	16.9562	11.9673	91.2111	133.44	29.6706	22.4592	72.0309	83.2974	25.6423	26.9815	115.683	93.7495	37.495	31.2847
25-29 years	51.4152	110.484	16.2811	11.537	51.7257	73.6074	10.8216	8.95861	78.1167	86.2183	19.2069	7.46584	60.8972	73.9273	16.7268	13.7424	52.5325	123.525	17.1342	10.9882	75.3896	87.3139	26.7603	14.7062	76.9543	100.824	24.9039	13.6366	83.584	101.923	29.352	21.2915	66.7871	102.556	6.77638	21.8902	77.8554	63.9177	10.4145	18.3417
30-34 years	44.549	79.6702	14.9626	12.7846	49.4938	92.2686	7.66494	6.41293	33.7675	71.0405	18.4547	16.2784	55.8646	84.2547	16.1229	12.2889	34.9194	122.087	13.6605	14.3706	48.5858	98.3825	13.7685	11.5902	48.81	86.3376	16.5926	18.8064	67.237	74.2309	25.2271	26.5224	58.5649	111.311	14.234	1.80887	77.1801	74.3048	5.82506	18.4203
35-39 years	34.2139	86.666	7.76568	13.1874	38.5634	96.1402	22.945	5.33193	66.6289	91.3793	24.8113	10.4666	67.6615	67.4893	19.749	18.0687	60.6665	56.3192	34.7373	3.03472	57.4823	79.6716	22.7754	15.4452	71.586	81.0461	33.848	25.4036	64.5197	82.8132	26.6992	13.1039	74.584	72.113	2.72066	20.4025	58.0239	60.8978	24.8774	14.0662
40-44 years	43.6466	94.1223	15.7748	11.7732	34.424	79.4981	31.3394	2.38016	42.7763	65.9434	28.7856	8.43758	62.2826	77.9828	18.3718	14.6937	37.4472	88.8751	31.3587	12.1145	42.0443	110.644	20.7226	10.8288	54.4474	82.9255	20.3794	9.42779	59.2575	79.5851	34.8771	9.5306	56.2908	78.3287	39.6416	16.0091	65.4587	78.3821	19.9043	9.64967
45-49 years	35.282	109.464	22.2561	11.3475	36.2649	138.48	30.55	2.2231	59.5013	103.171	19.2095	13.0543	41.6715	113.744	16.1988	9.24578	65.6644	95.8585	34.4826	17.346	60.3163	119.434	25.9761	6.8045	55.1466	104.631	23.2283	8.4533	88.8503	78.2583	28.5149	13.157	62.1826	89.9688	23.4053	12.187	63.6195	100.413	12.9452	12.511
50-54 years	21.0236	110.047	31.0828	10.2911	24.4145	142.314	42.4278	5.06278	46.3449	142.786	43.1149	3.6006	34.8489	125.838	27.052	18.3365	36.3117	93.2436	48.91	17.6091	78.4997	153.441	48.989	9.07231	48.0375	134.89	29.7739	17.0922	68.0888	115.579	45.5508	14.7064	63.4128	111.495	65.9147	13.5069	42.2369	120.809	31.0899	13.5983
55-59 years	31.7505	114.055	25.3886	7.80674	42.3529	144.762	34.7516	12.188	51.2859	132.999	29.4415	12.6639	41.7595	165.301	51.8573	4.39048	35.0777	136.868	43.773	5.68199	62.0457	198.736	42.3974	14.0049	53.1553	168.795	30.6237	10.8143	68.0493	200.035	54.2956	14.6773	39.3859	152.509	20.7722	6.22321	54.7583	150.637	36.514	8.93071
60-64 years	12.9464	123.821	24.9894	10.6338	43.9163	218.259	38.2125	7.81323	26.6603	148.562	25.2231	6.15026	30.9004	160.134	48.3066	4.56503	43.7737	188.492	28.7557	23.7197	39.3709	177.828	43.6947	15.7789	50.7662	139.465	28.7928	12.2856	45.9835	184.028	48.9261	16.0523	52.7159	187.025	59.7676	15.5609	51.0889	203.716	41.0919	13.7617
65-69 years	12.7148	132.223	16.7399	4.82739	17.0744	135.708	19.4705	10.7336	35.6725	169.574	22.5927	2.99272	15.4145	130.16	22.9603	7.79694	21.188	146.12	16.2583	6.34768	26.3525	187.355	26.0294	10.6888	36.1686	194.98	40.1942	9.10579	37.0002	203.306	42.9414	15.8446	38.5874	213.389	44.2109	9.14855	42.0357	177.265	31.5451	20.8584
70-74 years	12.8978	107.741	16.4824	4.34019	14.703	94.4492	21.8156	1.45451	27.9904	142.423	13.8952	10.5602	19.2484	124.857	19.8363	13.5371	19.4935	148.982	19.8366	2.95405	12.8411	155.043	16.7368	13.588	21.7402	195.565	19.4184	12.1739	15.3846	145.545	16.8856	6.44921	23.8929	227.801	19.268	7.62883	51.0806	174.639	22.8876	9.63213
75-79 years	10.9084	76.396	14.3988	5.58314	10.727	111.473	8.50639	3.85709	21.4403	105.592	11.3879	15.6838	8.37975	124.144	5.84823	0	23.4495	120.649	22.6894	2.75739	12.9164	111.506	13.7339	5.858	19.2707	113.622	17.0247	4.28986	21.452	110.323	8.04305	9.07256	23.8614	155.487	5.31631	10.4966	20.0133	150.884	14.3482	5.98909
80-84 years	12.7888	76.2289	8.66477	4.05145	8.43571	118.779	8.3683	4.82622	8.63717	123.185	22.6087	1.43962	8.63601	75.2234	8.70864	11.0468	8.52358	97.5689	2.68042	4.12578	8.40358	96.6042	8.25491	6.9948	17.064	114.824	11.3342	4.31185	10.967	59.9698	14.2211	1.34566	4.29708	83.735	14.1162	1.42705	13.0679	114.175	19.7316	3.02265
Legend: Hispanic includes any race, NHW= non-Hispanic White, NHB= non-Hispanic Black, NHOther=includes non-Hispanic any other race category
Multiple Myeloma (MM)
MM	2009				2010				2011				2012				2013				2014				2015				2016				2017				2018
Age at	Hispanic	NHW	NHB	NHOther	Hispanic	NHW	NHB	NHOther	Hispanic	NHW	NHB	NHOther	Hispanic	NHW	NHB	NHOther	Hispanic	NHW	NHB	NHOther	Hispanic	NHW	NHB	NHOther	Hispanic	NHW	NHB	NHOther	Hispanic	NHW	NHB	NHOther	Hispanic	NHW	NHB	NHOther	Hispanic	NHW	NHB	NHOther
Diagnosis	Cases	Cases	Cases	Cases	Cases	Cases	Cases	Cases	Cases	Cases	Cases	Cases	Cases	Cases	Cases	Cases	Cases	Cases	Cases	Cases	Cases	Cases	Cases	Cases	Cases	Cases	Cases	Cases	Cases	Cases	Cases	Cases	Cases	Cases	Cases	Cases	Cases	Cases	Cases	Cases
00-04 years	0	0	0	0	0	0	0	0	0	0	0	0	0	0	0	0	0	0	0	0	0	0	0	0	0	0	0	0	0	0	0	0	0	0	0	0	0	0	0	0
05-09 years	0	0	0	0	0	0	0	0	0	0	0	0	0	0	0	0	0	0	0	0	0	0	0	0	0	0	0	0	0	0	0	0	0	0	0	0	0	0	0	0
10-14 years	0	0	0	0	0	0	0	0	0	0	0	0	0	0	0	0	0	0	0	0	0	0	0	0	0	0	0	0	0	0	0	0	0	0	0	0	0	0	0	0
15-19 years	0	0	0	0	0	0	0	0.993764	0	0	0	0	0	0	0	0	0	0	0	0	0	0	0	0	0	0	0	0	0	0	0	0	0	0	0	0	0	0	0	0
20-24 years	4.21351	0	0	0	0	0	0	0	4.44464	0	0	0	0	0	3.32624	1.44347	0	0	3.41525	0	0	0	0	0	0	0	3.39124	0	0	0	0	0	0	0	3.20529	0	0	0	3.12459	0
25-29 years	4.2846	12.276	5.42705	1.44212	4.31047	0	0	0	4.33982	0	13.7192	0	4.3498	12.3212	0	1.52693	4.37771	0	5.7114	1.56974	0	0	2.97337	0	4.52672	0	0	0	4.64356	0	3.26133	0	9.54101	12.8195	6.77638	0	0	12.7835	6.943	1.83417
30-34 years	8.09982	22.7629	22.4439	1.42051	16.4979	23.0671	5.10996	2.56517	12.6628	35.5202	29.0003	1.47986	8.59455	12.0364	24.1843	6.14443	4.36492	36.6262	43.7136	3.19347	8.83379	36.8934	8.26108	3.31149	4.43727	24.6679	30.4197	3.41935	8.96494	37.1155	19.6211	7.07264	9.00999	24.7358	25.6212	0	13.62	24.7683	26.2128	9.21017
35-39 years	26.6108	61.9043	20.7085	2.93054	11.569	84.1227	40.791	5.33193	27.4354	79.9569	44.6604	5.98093	35.8208	78.7375	34.5608	6.02288	28.311	67.5831	54.5872	6.06944	32.847	68.29	50.6121	6.17808	29.4766	81.0461	41.6591	6.3509	34.4105	82.8132	53.3984	21.2938	17.5492	96.1506	59.8546	6.80085	31.2437	97.4366	58.0474	14.0662
40-44 years	63.7912	215.137	110.424	17.0058	65.4056	225.245	148.862	7.14049	57.0351	197.83	157.012	12.6564	73.2736	194.957	157.473	19.1018	67.4051	190.447	109.756	13.6288	68.7997	221.288	121.745	15.4697	85.5602	177.697	152.846	23.5695	94.8119	170.54	176.877	9.5306	88.4569	201.417	168.477	20.8118	98.188	212.751	136.842	20.9076
45-49 years	111.726	469.132	258.727	26.4774	90.6622	523.145	186.077	32.2349	131.529	456.9	241.491	44.3845	105.781	511.849	275.379	22.454	95.2133	451.904	246.684	48.0349	107.229	451.196	218.199	50.3533	141.313	444.681	291.644	28.1777	142.16	430.421	230.711	38.0092	138.996	462.697	254.858	47.2244	142.208	414.202	238.191	42.2246
50-54 years	156.509	754.607	406.667	43.4514	141.604	790.631	387.153	50.6278	180.23	840.853	393.424	39.6066	176.925	817.944	411.191	46.4525	175.972	916.895	380.411	71.6941	183.166	997.368	408.242	60.9141	225.176	914.251	430.368	60.4799	247.596	910.187	463.546	69.521	212.433	891.959	493.042	70.2356	240.425	859.083	422.305	65.2718
55-59 years	225.781	1268.86	465.457	56.5989	173.095	1433.14	493.039	75.7394	207.116	1403.88	550.33	90.7583	233.853	1457.65	645.86	79.0286	221.428	1368.68	593.367	80.6842	266.567	1528.74	541.191	93.3657	227.118	1503.81	599.713	96.1272	312.523	1584.89	594.666	85.6178	288.83	1464.09	630.957	120.73	273.792	1295.48	615.522	79.1006
60-64 years	218.793	1646.82	604.43	78.2346	194.879	1771.75	626.353	73.8706	259.197	1985.33	675.619	100.161	282.738	2081.74	659.572	98.6045	236.702	2073.41	812.828	99.623	289.29	1997.14	687.199	127.217	310.037	2022.24	717.763	124.904	346.792	2222.5	799.835	125.208	393.342	2157.98	741.561	114.483	387.424	2080.82	801.292	107.8
65-69 years	187.998	1992.79	629.421	90.1113	236.195	2171.33	585.261	51.7162	276.207	2194.49	668.267	78.4093	290.673	2407.96	710.494	109.807	341.362	2427.84	834.593	120.606	301.172	2728.35	769.315	123.685	361.686	2754.09	839.441	145.693	374.272	3163.95	954.621	153.165	378.453	3012.55	894.42	184.801	348.74	2646.31	997.177	160.23
70-74 years	189.395	2140.46	549.689	80.8854	247.15	2201.39	583.147	86.9071	234.972	2451.17	616.602	104.722	252.539	2387.9	657.303	80.2893	261.538	2574.08	638.548	103.884	288.497	2687.42	728.543	121.247	281.717	2800.13	691.907	152.728	291.346	2883.61	697.584	117.845	338.656	2862.37	763.92	127.783	336.465	2917.5	750.473	134.162
75-79 years	213.705	2191.98	484.76	74.2558	188.488	2258.79	500.662	73.7989	235.844	2252.62	494.107	87.3371	255.862	2270.06	539.336	86.645	228.632	2316.46	542.543	97.8874	248.487	2391.19	596.737	104.712	309.617	2468.13	561.815	118.946	286.921	2498.5	639.788	127.428	275.108	2575.67	634.16	95.344	275.739	2737.47	542.841	134.524
80-84 years	130.244	1981.95	390.74	38.4888	153.6	1919.47	319.669	61.7067	160.351	1942.54	337.851	64.9886	164.869	2031.03	402.339	56.1002	169.66	2035.01	402.509	78.8482	208.409	2111.49	325.152	69.7068	161.889	2154.1	408.975	67.7213	205.631	2066.65	470.278	74.2804	191.459	2000.34	478.942	88.1917	225.673	1879.14	438.25	80.4025
Legend: Hispanic includes any race, NHW= non-Hispanic White, NHB= non-Hispanic Black, NHOther=includes non-Hispanic any other race category
Hodgkin Lymphoma (HL)
HL	2009				2010				2011				2012				2013				2014				2015				2016				2017				2018
Age at	Hispanic	NHW	NHB	NHOther	Hispanic	NHW	NHB	NHOther	Hispanic	NHW	NHB	NHOther	Hispanic	NHW	NHB	NHOther	Hispanic	NHW	NHB	NHOther	Hispanic	NHW	NHB	NHOther	Hispanic	NHW	NHB	NHOther	Hispanic	NHW	NHB	NHOther	Hispanic	NHW	NHB	NHOther	Hispanic	NHW	NHB	NHOther
Diagnosis	Cases	Cases	Cases	Cases	Cases	Cases	Cases	Cases	Cases	Cases	Cases	Cases	Cases	Cases	Cases	Cases	Cases	Cases	Cases	Cases	Cases	Cases	Cases	Cases	Cases	Cases	Cases	Cases	Cases	Cases	Cases	Cases	Cases	Cases	Cases	Cases	Cases	Cases	Cases	Cases
00-04 years	0	20.7901	5.55143	1.10524	5.11449	0	0	0	5.15373	0	5.54959	1.1048	10.257	10.0721	5.50452	1.1072	5.09828	0	2.73066	0	0	0	0	0	0	0	2.73795	0	5.13181	9.93559	0	1.17426	10.2787	0	2.73161	0	5.12665	9.80876	0	0
05-09 years	37.1433	43.7149	13.8475	4.42095	38.3262	32.6558	11.0964	0.960038	24.5095	32.1977	13.7612	9.22972	20.083	32.0187	8.31685	1.17732	25.6303	21.1764	25.2257	8.36198	20.7314	31.3121	14.0664	1.20198	26.1672	41.2546	19.7172	4.8429	5.27185	30.6509	5.63307	3.64164	26.2958	40.449	11.1925	4.8739	15.7163	30.0729	8.33121	8.5618
10-14 years	39.7729	173.276	44.4183	6.50074	58.8281	103.044	32.2656	8.22541	46.2402	158.738	32.203	6.75395	75.1065	179.437	34.8527	10.289	62.0206	133.303	25.8343	11.7097	48.5613	132.145	45.4989	8.427	44.4095	163.023	53.2956	11.0363	65.4732	161.334	25.1418	9.92374	61.9662	160.486	30.9743	22.7143	47.4819	180.438	42.7006	10.1878
15-19 years	93.3873	516.821	111.971	41.4252	113.304	507.847	60.2029	28.8192	114.048	482.672	67.8924	26.1615	100.43	509.274	84.8044	21.5059	119.275	432.002	73.4952	10.8678	106.437	496.24	102.009	31.7509	108.334	481.199	77.5932	28.656	115.294	488.939	77.539	46.9801	107.443	461.146	76.9625	21.8401	114.202	467.787	81.8812	46.8824
20-24 years	130.619	785.619	115.62	33.9797	142.635	685.669	120.759	36.7982	155.562	707.695	143.845	50.3249	159.744	713.277	136.376	50.5216	130.423	712.48	146.856	52.9583	151.879	669.029	106.701	37.2139	143.555	632.272	81.3898	43.3813	144.017	703.59	92.3085	65.8805	129.656	702.078	99.3641	43.4702	115.683	644.528	93.7375	35.7539
25-29 years	115.684	638.353	122.109	41.8215	107.762	650.198	156.913	42.2334	108.495	689.746	98.7782	32.8497	104.395	677.667	122.663	48.8618	126.954	592.92	91.3823	32.9645	137.475	698.511	127.855	47.3866	113.168	592.34	99.6155	49.4326	139.307	649.761	136.976	44.3573	109.722	602.515	125.363	40.1321	126.515	588.043	100.674	58.6933
30-34 years	109.348	512.165	79.8006	32.6717	115.486	530.544	112.419	24.3691	92.8607	592.004	129.183	31.077	98.8373	613.856	99.4244	27.6499	130.948	537.184	136.605	27.1445	97.1716	467.317	79.8571	44.7051	124.244	518.026	135.506	53	107.579	593.848	92.4994	26.5224	108.12	494.715	96.7913	32.5596	118.04	520.134	104.851	46.0508
35-39 years	64.6262	495.234	80.2453	20.5138	65.5578	432.631	112.175	26.6597	86.2257	445.474	81.8774	13.4571	91.542	382.439	103.682	33.1259	93.0219	371.707	84.362	24.2778	82.1176	443.885	113.877	20.0788	67.3751	439.965	91.1294	20.6404	111.834	449.558	106.797	21.2938	92.1332	384.602	62.5753	30.6038	75.8775	414.105	116.095	35.1654
40-44 years	80.5784	430.274	86.7616	14.3895	86.06	410.74	104.465	17.8512	71.2938	448.415	94.2075	23.9065	76.9373	402.911	99.7329	13.2244	67.4051	444.375	112.369	25.7434	99.3774	356.52	98.4325	24.7515	66.1147	402.781	94.2547	26.7121	86.9109	318.341	94.6664	11.119	76.3946	324.505	81.7608	33.6191	85.9145	313.528	97.0334	19.2993
45-49 years	94.0854	406.581	100.152	17.6516	87.6401	353.892	105.536	4.4462	75.1595	427.423	82.3265	6.52713	76.9319	383.887	80.9938	10.5666	85.3637	328.658	114.058	13.343	83.7727	384.843	88.3186	12.2481	110.293	379.287	85.1703	16.9066	67.5262	352.162	95.9136	13.157	51.2092	334.17	109.225	19.8038	63.6195	326.341	85.4382	17.2026
50-54 years	63.0707	393.024	88.068	5.71729	78.1265	411.128	90.159	17.2135	51.4943	396.629	97.0086	14.4024	45.5716	424.702	81.156	12.2243	69.8302	404.055	119.558	15.0935	43.611	414.291	111.586	23.3288	78.0609	374.693	102.855	18.4069	58.804	317.843	107.178	9.35859	79.266	334.485	97.5537	8.10411	38.9879	335.579	77.7248	9.51881
55-59 years	54.6814	384.934	65.5871	16.5893	58.9258	405.333	67.3313	12.188	53.2584	384.221	83.7952	17.9406	48.0234	405.739	63.6431	16.4643	67.963	425.81	58.3639	22.7279	80.4296	412.759	82.3009	10.5036	57.9876	398.971	76.5591	10.8143	68.0493	446.231	74.9797	20.7929	39.3859	457.527	62.3167	18.6696	79.3996	346.465	93.8932	19.1372
60-64 years	29.7766	383.846	60.9116	7.59559	60.3849	398.002	61.4724	7.81323	53.3206	337.641	68.4627	12.3005	57.1657	386.991	57.5964	7.30404	50.2587	336.593	47.9262	15.1806	63.3358	424.051	57.5976	7.88944	58.0185	376.555	78.1518	9.21424	65.1433	396.369	61.6894	17.1224	44.6058	374.049	66.4085	23.3413	78.762	320.126	57.0721	19.4957
65-69 years	31.787	406.114	39.0598	7.50928	29.4059	368.35	38.9411	3.90311	33.6341	369.073	30.9163	13.7665	31.93	303.707	33.1649	11.0457	49.4387	370.92	28.452	9.16887	51.4502	374.71	59.2893	12.2158	49.5644	389.96	60.2913	10.7614	61.1927	470.146	34.6835	20.2459	66.7858	414.226	57.8142	26.5308	65.3888	379.853	35.0502	11.3773
70-74 years	40.73	337.589	42.0302	5.91845	33.6068	297.878	21.8156	9.0907	40.5124	329.821	25.1851	14.9603	27.7177	351.162	17.1314	10.7364	40.6115	289.688	25.5041	1.47703	42.8037	361.767	22.6439	9.40711	43.4804	311.126	19.4184	12.1739	39.423	454.829	28.4944	6.44921	47.7859	386.271	39.6695	10.8075	44.4179	400.643	31.3199	18.5762
75-79 years	47.1043	340.843	8.3993	4.18736	36.2674	305.083	8.50639	8.74273	40.7366	287.444	22.7758	4.30535	34.6363	266.023	14.2957	14.3323	45.1402	229.233	25.3587	8.61685	64.582	309.74	13.7339	10.2515	43.038	214.62	30.5026	17.9394	41.5633	240.115	19.742	11.9593	21.756	290.693	19.7463	7.43509	32.6143	273.029	25.508	9.21398
80-84 years	14.8081	204.865	11.553	5.34055	16.8714	294.571	11.2972	7.06696	19.152	198.992	11.5176	5.34716	12.954	235.073	14.3693	1.29962	17.0472	176.553	11.1684	9.62682	23.53	230.01	11.4651	8.442	19.2517	179.125	5.66708	9.89188	37.0136	152.231	14.2211	1.34566	15.2785	218.641	14.1162	4.28115	26.1359	223.593	8.30805	8.76568
Legend: Hispanic includes any race, NHW= non-Hispanic White, NHB= non-Hispanic Black, NHOther=includes non-Hispanic any other race category
Non-Hodgkin Lymphoma (NHL)
NHL	2009				2010				2011				2012				2013				2014				2015				2016				2017				2018
Age at	Hispanic	NHW	NHB	NHOther	Hispanic	NHW	NHB	NHOther	Hispanic	NHW	NHB	NHOther	Hispanic	NHW	NHB	NHOther	Hispanic	NHW	NHB	NHOther	Hispanic	NHW	NHB	NHOther	Hispanic	NHW	NHB	NHOther	Hispanic	NHW	NHB	NHOther	Hispanic	NHW	NHB	NHOther	Hispanic	NHW	NHB	NHOther
Diagnosis	Cases	Cases	Cases	Cases	Cases	Cases	Cases	Cases	Cases	Cases	Cases	Cases	Cases	Cases	Cases	Cases	Cases	Cases	Cases	Cases	Cases	Cases	Cases	Cases	Cases	Cases	Cases	Cases	Cases	Cases	Cases	Cases	Cases	Cases	Cases	Cases	Cases	Cases	Cases	Cases
00-04 years	0	20.7901	5.55143	1.10524	5.11449	0	0	0	5.15373	0	5.54959	1.1048	10.257	10.0721	5.50452	1.1072	5.09828	0	2.73066	0	0	0	0	0	0	0	2.73795	0	5.13181	9.93559	0	1.17426	10.2787	0	2.73161	0	5.12665	9.80876	0	0
05-09 years	27.8575	87.4298	27.695	17.6838	28.7446	97.9675	24.9668	9.60038	34.3133	85.8606	16.5135	11.5372	25.1038	74.7102	13.8614	9.41856	15.3782	105.882	5.60571	3.5837	25.9143	104.374	16.8796	12.0198	31.4007	82.5092	11.267	10.8965	26.3593	122.604	19.7157	9.71105	36.8141	60.6736	13.9906	9.74779	10.4775	50.1215	11.1083	11.008
10-14 years	26.5153	115.517	17.7673	13.0015	40.7272	148.842	23.4659	8.22541	41.6162	124.723	26.3479	6.75395	51.6357	112.148	37.7571	8.00259	33.3957	111.086	22.9638	15.2226	24.2807	143.157	19.9058	18.0579	34.5407	130.418	19.6352	22.0725	35.2548	107.556	36.3159	16.1261	25.8192	128.389	19.7109	8.83334	42.2061	106.14	39.8539	10.1878
15-19 years	57.8112	226.897	44.1098	28.4058	49.8537	198.184	43.4799	14.9065	59.305	193.069	25.8638	14.2699	63.9097	225.028	47.1135	28.6746	50.4624	175.136	48.9968	26.5657	69.4153	242.35	48.0042	34.1932	65.9427	217.685	62.6715	19.9346	86.4705	193.301	53.6809	21.5854	68.3728	213.702	32.5611	28.2637	64.5492	167.067	46.7893	23.4412
20-24 years	92.6972	299.284	71.1509	24.8313	90.7678	311.668	75.4743	25.2988	88.8927	290.66	83.1103	27.9583	95.8463	305.69	69.8511	33.1999	60.5537	381.686	109.288	54.4294	113.909	302.957	72.2814	37.2139	81.3479	272.745	61.0424	20.9427	76.8093	291.141	72.5281	44.9185	91.2391	261.792	64.1059	37.4743	96.4024	246.092	68.7409	62.5694
25-29 years	107.115	429.66	116.681	46.1478	112.072	392.573	140.68	30.7152	121.515	431.091	104.266	38.8224	121.794	381.958	89.2095	61.0772	87.5542	419.985	88.5266	40.8132	106.432	374.202	98.121	32.6804	117.695	428.501	133.858	40.9098	125.376	394.953	117.408	76.2945	124.033	410.223	125.363	45.6046	170.309	396.29	72.9015	42.1858
30-34 years	186.296	569.073	184.539	62.5023	136.108	611.279	120.084	50.0209	139.291	580.164	150.274	73.9928	176.188	529.601	139.732	70.661	187.692	500.558	185.783	57.4825	163.425	491.912	178.99	69.5413	173.054	542.694	102.321	66.6774	170.334	581.476	126.136	95.4806	180.2	482.347	148.034	66.9282	195.22	582.055	166.014	81.0495
35-39 years	273.711	903.802	240.736	82.0551	223.668	817.191	170.812	69.3151	243	833.836	200.972	71.7711	206.964	764.878	227.114	81.3089	262.888	698.359	196.018	75.868	270.988	751.189	156.897	86.4931	240.024	775.727	171.844	87.3249	249.476	839.963	197.574	104.831	250.076	697.092	217.653	85.0106	232.096	767.313	190.727	80.8805
40-44 years	312.241	1492.51	310.239	85.0288	320.143	1417.72	268.996	86.876	292.305	1292.49	248.603	109.689	315.076	1247.72	267.704	117.55	307.067	1193.47	245.643	136.288	317.243	1241.67	248.672	108.288	346.13	1125.42	282.764	125.704	319.99	1068.71	211.754	106.425	281.454	962.324	287.402	128.073	302.746	996.572	228.899	160.828
45-49 years	388.102	2580.23	456.249	139.952	380.781	2307.99	416.591	121.159	469.747	2078.16	370.469	130.543	471.208	2018.96	377.971	118.874	426.818	2067.8	384.614	168.122	462.425	1844.59	368.86	145.616	437.726	1817.96	322.615	147.933	444.251	1682.55	401.8	149.113	460.883	1837.93	353.68	170.617	490.244	1656.81	352.109	159.515
50-54 years	478.87	3631.54	580.212	174.949	463.876	3557.84	543.606	175.172	514.943	3315.82	557.799	213.636	600.473	3523.45	486.936	182.143	578.194	3310.15	540.727	225.145	616.368	3345.02	582.425	177.558	588.459	3312.29	527.81	232.716	622.084	2976.17	493.02	244.66	586.569	2940.68	466.676	225.564	679.04	2859.14	476.712	231.171
55-59 years	525.647	4747.52	569.127	215.661	510.077	4617.9	540.822	211.548	516.804	4595.87	568.448	229.006	636.833	4643.45	709.503	250.257	607.283	4547.04	554.457	267.053	622.755	5014.26	678.359	262.591	674.106	4833.69	627.785	269.156	708.217	4923.93	555.884	264.192	714.198	4880.29	469.972	275.066	780.306	4624.55	615.522	348.298
60-64 years	510.087	6042.48	582.564	277.999	576.402	5597.7	549.928	254.996	595.413	6010	524.28	325.085	619.552	6231.89	590.827	305.857	693.895	6018.28	592.368	271.354	737.776	6128.23	675.282	312.619	723.419	6261.97	660.177	373.688	731.904	6412.68	708.365	371.343	784.656	6042.33	695.075	363.457	845.095	6257	627.793	360.097
65-69 years	534.93	6752.83	502.197	265.507	608.986	6620.61	463.857	223.941	544.261	6792.95	535.09	303.462	581.346	7191.34	529.363	298.233	634.463	7362.2	532.459	306.099	803.124	7634.71	585.662	373.344	723.373	7921.07	646.199	340.225	767.043	7954.36	644.122	448.05	851.89	7933.05	629.155	419.004	789.336	7533.76	608.12	464.573
70-74 years	511.162	6730.23	420.302	244.629	551.012	6386.22	394.359	218.904	523.715	6296.59	329.144	260.485	579.761	7031.04	415.661	288.481	566.124	7200.82	435.46	318.545	583.842	7545.44	499.151	301.027	645.865	7822.59	487.503	369.092	728.845	7768.48	515.009	381.676	791.583	8250.35	487.368	356.012	736.226	8156.67	590.26	388.037
75-79 years	481.456	7175.34	336.572	243.704	498.038	6535.81	359.091	200.054	536.008	6376.57	366.31	237.409	488.26	6408.2	347.645	242.671	585.065	6557.28	385.052	259.54	650.741	7031.09	341.974	273.861	580.049	7063.52	357.519	325.249	652.276	7080.16	408.002	323.725	680.049	7443.09	402.521	342.451	606.329	7422.07	366.677	383.762
80-84 years	382.655	6241.24	250.866	180.29	410.186	6090.98	212.136	137.892	382.664	5955.53	241.444	176.045	387.443	6140.11	263.436	189.961	411.973	5905.24	257.767	179.701	378.161	6067.67	234.348	220.698	470.353	5814.68	273.437	252.623	478.435	5651	306.98	201.58	541.909	5661.42	324.673	257.44	444.813	5523.23	326.61	289.268
Legend: Hispanic includes any race, NHW= non-Hispanic White, NHB= non-Hispanic Black, NHOther=includes non-Hispanic any other race category

## Sheet: eTable 7 CasesbyAgeGroups
eTable 7 Hematologic Cancer Cases by major age groups, race, ethnicity and year of diagnosis, estimated using US census data and SEER incidence rates
AML	2009				2010				2011				2012				2013				2014				2015				2016				2017				2018
Age at	Hispanic	NHW	NHB	NHOther	Hispanic	NHW	NHB	NHOther	Hispanic	NHW	NHB	NHOther	Hispanic	NHW	NHB	NHOther	Hispanic	NHW	NHB	NHOther	Hispanic	NHW	NHB	NHOther	Hispanic	NHW	NHB	NHOther	Hispanic/Latino	NHW	NHB	NHOther	Hispanic	NHW	NHB	NHOther	Hispanic/Latino	NHW	NHB	NHOther
Diagnosis	Cases	Cases	Cases	Cases	Cases	Cases	Cases	Cases	Cases	Cases	Cases	Cases	Cases	Cases	Cases	Cases	Cases	Cases	Cases	Cases	Cases	Cases	Cases	Cases	Cases	Cases	Cases	Cases	Cases	Cases	Cases	Cases	Cases	Cases	Cases	Cases	Cases	Cases	Cases	Cases
0-19 years	167.153	362.143	80.4325	42.7561	200.878	359.787	77.536	44.2624	174.584	328.614	63.1387	48.7185	165.413	336.896	79.3942	49.0327	162.964	321.664	90.1571	52.3884	152.313	328.248	96.2741	58.367	139.244	284.565	98.3144	57.7978	141.476	325.734	81.8501	36.2316	189.353	353.407	110.137	56.432	149.334	279.552	86.7395	66.2873
20-84 years	804.925	7962.21	828.272	402.345	805.516	9528.24	945.086	375.965	969.562	9466.05	990.609	500.942	1019.26	9609.92	1117.86	522.246	1099.12	10155.2	1119.15	561.637	1107.89	10284.4	1181.3	557.358	1101.98	10387.4	1181.3	525.353	1230.01	10259.2	1248.83	592.929	1101.19	10145.9	1166.37	663.979	1244.03	10344.8	1303.98	653.635
0-39 years	353.706	846.05	174.186	101.562	340.801	996.167	177.312	102.698	371.527	820.766	198.96	116.056	352.288	813.427	232.8	118.663	366.634	851.087	222.13	138.525	332.158	897.363	227.966	124.698	297.443	844.669	266.172	132.787	318.29	778.317	252.735	112.706	373.588	831.654	212.198	137.617	359.101	818.335	217.71	138.258
40-84 years	618.372	7478.31	734.518	343.54	665.593	8891.86	845.31	317.53	772.619	8973.9	854.788	433.605	832.383	9133.39	964.452	452.615	895.448	9625.81	987.181	475.5	928.044	9715.28	1049.61	491.027	943.783	9827.28	1013.44	450.363	1053.19	9806.64	1077.95	516.455	916.955	9667.65	1064.31	582.794	1034.26	9806.01	1173.01	581.664
0-84 years	972.078	8324.36	908.704	445.102	1006.39	9888.03	1022.62	420.228	1144.15	9794.66	1053.75	549.661	1184.67	9946.82	1197.25	571.278	1262.08	10476.9	1209.31	614.025	1260.2	10612.6	1277.57	615.725	1241.23	10672	1279.61	583.15	1371.48	10585	1330.68	629.161	1290.54	10499.3	1276.5	720.411	1393.36	10624.3	1390.72	719.922
Legend: Hispanic includes any race, NHW= non-Hispanic White, NHB= non-Hispanic Black, NHOther=includes non-Hispanic any other race category
Myelodysplastic Syndroms (MDS)
MDS	2009				2010				2011				2012				2013				2014				2015				2016				2017				2018
Age at	Hispanic	NHW	NHB	NHOther	Hispanic	NHW	NHB	NHOther	Hispanic	NHW	NHB	NHOther	Hispanic	NHW	NHB	NHOther	Hispanic	NHW	NHB	NHOther	Hispanic	NHW	NHB	NHOther	Hispanic	NHW	NHB	NHOther	Hispanic/Latino	NHW	NHB	NHOther	Hispanic	NHW	NHB	NHOther	Hispanic/Latino	NHW	NHB	NHOther
Diagnosis	Cases	Cases	Cases	Cases	Cases	Cases	Cases	Cases	Cases	Cases	Cases	Cases	Cases	Cases	Cases	Cases	Cases	Cases	Cases	Cases	Cases	Cases	Cases	Cases	Cases	Cases	Cases	Cases	Cases	Cases	Cases	Cases	Cases	Cases	Cases	Cases	Cases	Cases	Cases	Cases
0-19 years	34.594	55.8759	32.2579	10.2387	33.7169	78.0288	18.5215	13.3724	14.9315	66.5637	29.5807	2.23045	14.3876	63.3466	11.9385	11.5803	29.0851	84.9886	14.9799	8.06687	39.4755	73.9909	22.6194	5.81826	34.951	43.7551	33.6953	16.9652	40.1155	51.933	25.3765	12.2141	51.171	41.7259	11.4677	9.85094	30.8228	40.7796	19.8205	3.51563
20-84 years	815.609	13074.7	1158.72	497.254	959.857	14338.9	1291.95	495.282	928.954	14147.9	1325.33	620.103	1005.94	13615.3	1361.54	601.028	947.866	13993.3	1362.91	552.321	1062.86	13173.5	1415.03	613.273	1040.05	13730.7	1364.68	618.889	1000.07	13496.1	1369.93	645.03	997.565	13181.1	1454.95	680.246	924.265	12676.1	1305.12	694.012
0-39 years	69.7166	140.528	72.1185	20.0687	74.6449	222.238	66.9355	31.1978	64.3536	221.324	73.4069	24.414	57.2618	182.244	52.0941	40.1981	58.9839	192.403	46.6885	30.8654	82.4538	242.757	68.7785	37.5668	78.9452	201.251	56.3069	36.068	71.2674	198.184	64.1394	41.2375	106.151	151.037	52.9072	32.7756	44.5697	187.834	62.3156	36.8553
40-84 years	780.486	12990	1118.86	487.424	918.929	14194.7	1243.53	477.457	879.532	13993.2	1281.51	597.92	963.069	13496.4	1321.38	572.41	917.968	13885.9	1331.2	529.522	1019.88	13004.7	1368.87	581.525	996.06	13573.2	1342.07	599.786	968.922	13349.9	1331.16	616.007	942.585	13071.8	1413.51	657.321	910.518	12529.1	1262.62	660.672
0-84 years	850.203	13130.5	1190.98	507.493	993.573	14416.9	1310.47	508.655	943.886	14214.5	1354.92	622.334	1020.33	13678.7	1373.48	612.608	976.952	14078.3	1377.89	560.387	1102.34	13247.4	1437.65	619.091	1075.01	13774.5	1398.38	635.854	1040.19	13548.1	1395.3	657.244	1048.74	13222.8	1466.42	690.097	955.088	12716.9	1324.94	697.527
Legend: Hispanic includes any race, NHW= non-Hispanic White, NHB= non-Hispanic Black, NHOther=includes non-Hispanic any other race category
Acute Lymphoblastic Leukemia (ALL)
ALL	2009				2010				2011				2012				2013				2014				2015				2016				2017				2018
Age at	Hispanic	NHW	NHB	NHOther	Hispanic	NHW	NHB	NHOther	Hispanic	NHW	NHB	NHOther	Hispanic	NHW	NHB	NHOther	Hispanic	NHW	NHB	NHOther	Hispanic	NHW	NHB	NHOther	Hispanic	NHW	NHB	NHOther	Hispanic/Latino	NHW	NHB	NHOther	Hispanic	NHW	NHB	NHOther	Hispanic/Latino	NHW	NHB	NHOther
Diagnosis	Cases	Cases	Cases	Cases	Cases	Cases	Cases	Cases	Cases	Cases	Cases	Cases	Cases	Cases	Cases	Cases	Cases	Cases	Cases	Cases	Cases	Cases	Cases	Cases	Cases	Cases	Cases	Cases	Cases	Cases	Cases	Cases	Cases	Cases	Cases	Cases	Cases	Cases	Cases	Cases
0-19 years	942.306	1610.74	238.151	156.247	933.075	1595.68	242.57	129.107	854.796	1800.43	234.413	181.786	875.192	1553.54	289.021	169.439	916.992	1467.41	226.269	158.092	1008.74	1546.79	241.884	188.028	948.725	1639.49	186.109	172.431	1043.07	1467.06	260.681	209.54	897.747	1473.85	247.968	174.29	1016.21	1469.41	276.3	236.32
20-84 years	399.98	1320.68	235.539	116.005	467.186	1582.87	294.987	85.0414	561.047	1521.89	297.911	124.171	529.719	1450.43	301.675	142.147	527.549	1533.09	327.938	135.76	628.665	1676.95	351.143	150.246	653.635	1641.88	313.07	157.769	721.585	1569.04	405.205	184.213	636.594	1669.01	341.786	163.271	732.102	1563.79	308.67	180.066
0-39 years	1148.33	1987.32	297.913	201.598	1167.95	1994.83	302.115	163.61	1095.53	2188.08	316.066	231.374	1141.77	1906.58	371.556	227.974	1153.61	1883.84	305.462	201.196	1294.61	1913.14	346.491	244.655	1246.56	2031.67	278.41	242.245	1349.62	1859.46	371.63	292.917	1169.71	1843.13	297.341	245.374	1344.95	1762.28	354.912	318.433
40-84 years	193.959	944.098	175.778	70.6545	232.313	1183.72	235.442	50.5386	320.309	1134.24	216.259	74.583	263.141	1097.38	219.14	83.6124	290.929	1116.66	248.745	92.6562	342.791	1310.59	246.535	93.619	355.797	1249.7	220.769	87.9546	415.033	1176.63	294.256	100.836	364.627	1299.74	292.413	92.188	403.36	1270.92	230.058	97.9536
0-84 years	1342.29	2931.42	473.691	272.252	1400.26	3178.55	537.557	214.148	1415.84	3322.32	532.325	305.957	1404.91	3003.97	590.696	311.586	1444.54	3000.5	554.207	293.853	1637.4	3223.74	593.026	338.274	1602.36	3281.37	499.18	330.199	1764.66	3036.09	665.886	393.752	1534.34	3142.87	589.754	337.562	1748.31	3033.2	584.97	416.386
Legend: Hispanic includes any race, NHW= non-Hispanic White, NHB= non-Hispanic Black, NHOther=includes non-Hispanic any other race category
Multiple Myeloma (MM)
MM	2009				2010				2011				2012				2013				2014				2015				2016				2017				2018
Age at	Hispanic	NHW	NHB	NHOther	Hispanic	NHW	NHB	NHOther	Hispanic	NHW	NHB	NHOther	Hispanic	NHW	NHB	NHOther	Hispanic	NHW	NHB	NHOther	Hispanic	NHW	NHB	NHOther	Hispanic	NHW	NHB	NHOther	Hispanic	NHW	NHB	NHOther	Hispanic	NHW	NHB	NHOther	Hispanic	NHW	NHB	NHOther
Diagnosis	Cases	Cases	Cases	Cases	Cases	Cases	Cases	Cases	Cases	Cases	Cases	Cases	Cases	Cases	Cases	Cases	Cases	Cases	Cases	Cases	Cases	Cases	Cases	Cases	Cases	Cases	Cases	Cases	Cases	Cases	Cases	Cases	Cases	Cases	Cases	Cases	Cases	Cases	Cases	Cases
0-19 years	0	0	0	0	0	0	0	0.993764	0	0	0	0	0	0	0	0	0	0	0	0	0	0	0	0	0	0	0	0	0	0	0	0	0	0	0	0	0	0	0	0
20-84 years	1541.15	12758.7	3948.89	511.302	1523.46	13402.1	3876.12	521.639	1791.36	13841.1	4222.08	630.485	1885.28	14264.2	4521.02	613.621	1834.97	14458.9	4668.67	725.723	2003.3	15219.4	4458.17	776.16	2142.55	15344.9	4769.94	828.116	2350.07	16051.2	5104.19	828.971	2341.83	15762.8	5155.8	876.406	2373.52	15177.7	5037.22	849.733
0-39 years	43.2087	96.9432	48.5794	5.79317	32.3774	107.19	45.901	8.89087	48.8827	115.477	87.3799	7.46078	48.7651	103.095	62.0713	15.1377	37.0537	104.209	107.427	10.8326	41.6808	105.183	61.8465	9.48957	38.4406	105.714	75.4701	9.77025	48.019	119.929	76.2808	28.3664	36.1002	133.706	95.4575	6.80085	44.8637	134.988	94.3277	25.1105
40-84 years	1497.94	12661.7	3900.31	505.509	1491.08	13294.9	3830.22	513.742	1742.48	13725.6	4134.7	623.024	1836.51	14161.1	4458.95	598.483	1797.91	14354.7	4561.24	714.891	1961.62	15114.2	4396.32	766.67	2104.11	15239.1	4694.47	818.346	2302.05	15931.3	5027.91	800.604	2305.73	15629.1	5060.34	869.605	2328.66	15042.8	4942.89	824.623
0-84 years	1541.15	12758.7	3948.89	511.302	1523.46	13402.1	3876.12	522.633	1791.36	13841.1	4222.08	630.485	1885.28	14264.2	4521.02	613.621	1834.97	14458.9	4668.67	725.723	2003.3	15219.4	4458.17	776.16	2142.55	15344.9	4769.94	828.116	2350.07	16051.2	5104.19	828.971	2341.83	15762.8	5155.8	876.406	2373.52	15177.7	5037.22	849.733
Legend: Hispanic includes any race, NHW= non-Hispanic White, NHB= non-Hispanic Black, NHOther=includes non-Hispanic any other race category
Hodgkin Lymphoma (HL)
HL	2009				2010				2011				2012				2013				2014				2015				2016				2017				2018
Age at	Hispanic	NHW	NHB	NHOther	Hispanic	NHW	NHB	NHOther	Hispanic	NHW	NHB	NHOther	Hispanic	NHW	NHB	NHOther	Hispanic	NHW	NHB	NHOther	Hispanic	NHW	NHB	NHOther	Hispanic	NHW	NHB	NHOther	Hispanic	NHW	NHB	NHOther	Hispanic	NHW	NHB	NHOther	Hispanic	NHW	NHB	NHOther
Diagnosis	Cases	Cases	Cases	Cases	Cases	Cases	Cases	Cases	Cases	Cases	Cases	Cases	Cases	Cases	Cases	Cases	Cases	Cases	Cases	Cases	Cases	Cases	Cases	Cases	Cases	Cases	Cases	Cases	Cases	Cases	Cases	Cases	Cases	Cases	Cases	Cases	Cases	Cases	Cases	Cases
0-19 years	170.304	754.601	175.788	53.4521	215.573	643.548	103.565	38.0046	189.951	673.608	119.406	43.25	205.876	730.802	133.478	34.0795	212.024	586.481	127.286	30.9395	175.73	659.698	161.574	41.3798	178.911	685.476	153.344	44.5352	191.171	690.859	108.314	61.7197	205.984	662.081	121.861	49.4283	182.527	688.106	132.913	65.632
20-84 years	876.899	5719.44	900.298	213.886	918.729	5544.02	1011.79	218.376	881.706	5614.58	969.879	241.165	866.386	5547.43	924.229	257.357	974.405	5220.18	1001.96	258.323	1021.54	5547.43	973.658	268.422	974.151	5209.72	960.511	299.275	1028.36	5545.02	960.149	269.604	882.098	5318.48	932.704	299.358	951.356	5085.97	926.705	308.25
0-39 years	590.58	3185.97	573.563	182.439	647.013	2942.59	605.831	168.065	633.096	3108.53	573.09	170.959	660.395	3118.04	595.624	194.239	693.371	2800.77	586.491	168.285	644.373	2938.44	589.864	190.764	627.253	2868.08	560.985	210.99	693.909	3087.61	536.895	219.774	645.614	2845.99	505.955	196.194	618.643	2854.92	548.27	241.296
40-84 years	456.622	3288.07	502.523	84.8989	487.289	3244.98	509.524	88.3156	438.562	3179.66	516.195	113.456	411.868	3160.19	462.083	97.1975	493.058	3005.89	542.758	120.978	552.892	3268.69	545.368	119.038	525.809	3027.12	552.871	132.821	525.626	3148.27	531.568	111.55	442.468	3134.57	548.611	152.592	515.24	2919.16	511.348	132.587
0-84 years	1047.2	6474.04	1076.09	267.338	1134.3	6187.57	1115.35	256.381	1071.66	6288.19	1089.28	284.415	1072.26	6278.23	1057.71	291.436	1186.43	5806.66	1129.25	289.263	1197.27	6207.13	1135.23	309.802	1153.06	5895.2	1113.86	343.81	1219.54	6235.88	1068.46	331.324	1088.08	5980.56	1054.57	348.787	1133.88	5774.07	1059.62	373.882
Legend: Hispanic includes any race, NHW= non-Hispanic White, NHB= non-Hispanic Black, NHOther=includes non-Hispanic any other race category
Non-Hodgkin Lymphoma (NHL)
NHL	2009				2010				2011				2012				2013				2014				2015				2016				2017				2018
Age at	Hispanic	NHW	NHB	NHOther	Hispanic	NHW	NHB	NHOther	Hispanic	NHW	NHB	NHOther	Hispanic	NHW	NHB	NHOther	Hispanic	NHW	NHB	NHOther	Hispanic	NHW	NHB	NHOther	Hispanic	NHW	NHB	NHOther	Hispanic	NHW	NHB	NHOther	Hispanic	NHW	NHB	NHOther	Hispanic	NHW	NHB	NHOther
Diagnosis	Cases	Cases	Cases	Cases	Cases	Cases	Cases	Cases	Cases	Cases	Cases	Cases	Cases	Cases	Cases	Cases	Cases	Cases	Cases	Cases	Cases	Cases	Cases	Cases	Cases	Cases	Cases	Cases	Cases	Cases	Cases	Cases	Cases	Cases	Cases	Cases	Cases	Cases	Cases	Cases
0-19 years	112.184	450.634	95.1236	60.1964	124.44	444.994	91.9126	32.7322	140.388	403.652	74.2747	33.6658	150.906	421.958	104.237	47.2029	104.335	392.104	80.297	45.372	119.61	489.881	84.7896	64.2709	131.884	430.613	96.3116	52.9037	153.216	433.396	109.713	48.5968	141.285	402.764	68.9942	46.8448	122.36	333.137	97.7515	44.637
20-84 years	4784.97	47595.8	4621.44	2043.26	4882.12	45265.5	4256.44	1805.89	4968.56	44849.7	4280.21	2197.9	5280.75	46418.3	4514.95	2240.27	5409.57	46162.9	4508.16	2360.44	5827.19	47772.9	4721.02	2401.53	5801.6	47992.9	4654.87	2652.24	6075.04	47625.6	4758.58	2812.29	6338.74	47802.9	4671.68	2772.7	6368.16	47021.6	4691.09	3052.23
0-39 years	772.003	2652.45	708.231	275.733	687.056	2577.71	598.964	208.082	733.087	2539.4	612.897	246.21	751.7	2404.09	630.142	293.45	703.022	2392.69	659.912	273.965	774.365	2410.14	591.079	290.2	744.004	2450.28	565.377	268.758	775.212	2540.93	623.358	370.121	786.833	2254.22	624.15	281.863	816.387	2324.89	596.135	311.322
40-84 years	4125.15	45393.9	4008.33	1827.72	4319.5	43132.8	3749.39	1630.54	4375.86	42714	3741.59	1985.36	4679.95	44436.2	3989.05	1994.03	4810.88	44162.3	3928.55	2131.85	5172.44	45852.7	4214.73	2175.6	5189.48	45973.2	4185.81	2436.39	5453.05	45518	4244.94	2490.77	5693.19	45951.5	4116.52	2537.68	5674.14	45029.8	4192.7	2785.55
0-84 years	4897.15	48046.4	4716.56	2103.45	5006.56	45710.5	4348.35	1838.62	5108.95	45253.4	4354.48	2231.57	5431.65	46840.2	4619.19	2287.48	5513.91	46555	4588.46	2405.81	5946.8	48262.8	4805.81	2465.8	5933.48	48423.5	4751.19	2705.15	6228.26	48059	4868.29	2860.89	6480.02	48205.7	4740.67	2819.55	6490.52	47354.7	4788.84	3096.87
Legend: Hispanic includes any race, NHW= non-Hispanic White, NHB= non-Hispanic Black, NHOther=includes non-Hispanic any other race category

## Sheet: eTable 8 PedAYACaseRate
eTable 8 Frequency of Transplants and Hematologic Cancer Cases, and Rate of Allogeneic and Autologous HCTs/Case rates for Pediatric/AYA patients aged 0-39 years using US census data
HCTs PED AYA 0-39 years										HCTs PED AYA 0-39 years
ALLO	Hispanic		NHW		NHB		NH Other			AUTO	Hispanic		NHW		NHB		NH Other
	AML	ALL	AML	ALL	AML	ALL	AML	ALL			HL	NHL	HL	NHL	HL	NHL	HL	NHL
2009-10	222	351	865	664	113	91	93	62		2009-10	120	57	657	319	125	51	34	24
2011-12	272	366	879	738	109	87	101	75		2011-12	128	62	702	305	146	63	34	23
2013-14	264	395	907	642	141	98	91	81		2013-14	125	59	613	275	143	60	41	28
2015-16	286	450	845	646	157	103	109	72		2015-16	169	70	629	294	129	70	38	44
2017-18	297	478	877	637	160	114	95	88		2017-18	172	74	607	258	162	64	44	33
% change 2009-10 to 2017-18	133.784	136.182	101.387	95.9337	141.593	125.275	102.151	141.935		% change 2009-10 to 2017-18	143.333	129.825	92.3896	80.8777	129.6	125.49	129.412	137.5
Cancer Cases PED AYA 0-39 years										Cancer Cases PED AYA 0-39 years
	Hispanic		NHW		NHB		NH Other				Hispanic		NHW		NHB		NH Other
	AML	ALL	AML	ALL	AML	ALL	AML	ALL			HL	NHL	HL	NHL	HL	NHL	HL	NHL
2009-10	695	2316	1842	3982	351	600	204	365		2009-10	1238	1459	6129	5230	1179	1307	351	484
2011-12	724	2237	1634	4095	432	688	235	459		2011-12	1293	1485	6227	4943	1169	1243	365	540
2013-14	699	2448	1748	3797	450	652	263	446		2013-14	1338	1477	5739	4803	1176	1251	359	564
2015-16	616	2596	1623	3891	519	650	245	535		2015-16	1321	1519	5956	4991	1098	1189	431	639
2017-18	733	2515	1650	3605	430	652	276	564		2017-18	1264	1603	5701	4579	1054	1220	437	593
% change 2009-10 to 2017-18	105.468	108.592	89.5765	90.5324	122.507	108.667	135.294	154.521		% change 2009-10 to 2017-18	102.1	109.87	93.0168	87.5526	89.3978	93.3435	124.501	122.521
Rate of ALLO HCT by Disease/Race group in US census										Rate of AUTO HCT by Disease/Race group in US census
	Hispanic		NHW		NHB		NH Other				Hispanic		NHW		NHB		NH Other
	AML	ALL	AML	ALL	AML	ALL	AML	ALL			HL	NHL	HL	NHL	HL	NHL	HL	NHL
2009-10	0.319424	0.151554	0.469598	0.16675	0.321937	0.151667	0.455882	0.169863		2009-10	0.0969305	0.0390679	0.107195	0.0609943	0.106022	0.0390207	0.0968661	0.0495868
2011-12	0.375691	0.163612	0.537944	0.18022	0.252315	0.126453	0.429787	0.163399		2011-12	0.0989946	0.0417508	0.112735	0.0617034	0.124893	0.0506838	0.0931507	0.0425926
2013-14	0.377682	0.161356	0.518879	0.169081	0.313333	0.150307	0.346008	0.181614		2013-14	0.093423	0.0399458	0.106813	0.0572559	0.121599	0.0479616	0.114206	0.0496454
2015-16	0.464286	0.173344	0.520641	0.166024	0.302505	0.158462	0.444898	0.134579		2015-16	0.127933	0.0460829	0.105608	0.058906	0.117486	0.058873	0.0881671	0.0688576
2017-18	0.405184	0.19006	0.531515	0.176699	0.372093	0.174847	0.344203	0.156028		2017-18	0.136076	0.0461634	0.106473	0.0563442	0.1537	0.052459	0.100686	0.0556492
% change 2009-10 to 2017-18	126.848	125.407	113.185	105.966	115.579	115.283	75.5026	91.8554		% change 2009-10 to 2017-18	140.385	118.162	99.3258	92.3762	144.97	134.439	103.944	112.226

## Sheet: eTable 9 AdultCaseRate
eTable 9 Frequency of Transplants and Hematologic Cancer Cases, and Rate of Allogeneic and Autologous HCTs/Case rates for Adults aged 40-84 years using US census data
HCTs ADULT 40-84 years														HCTs ADULT 40-84 years
ALLO	Hispanic			White			Black			Other				AUTO	Hispanic			White			Black			Other
	AML	MDS	ALL	AML	MDS	ALL	AML	MDS	ALL	AML	MDS	ALL			MM	HL	NHL	MM	HL	NHL	MM	HL	NHL	MM	HL	NHL
2009-10	163	67	99	2619	1197	508	150	54	25	115	36	34		2009-10	517	39	238	5404	433	3301	1171	70	193	174	6	96
2011-12	225	105	108	2959	1526	561	194	61	41	117	62	39		2011-12	692	60	288	6836	475	3768	1540	62	236	213	14	125
2013-14	285	113	146	3410	1993	652	215	104	52	188	69	49		2013-14	818	66	328	7435	452	3795	1754	57	248	248	9	156
2015-16	322	160	179	3573	2131	702	251	119	56	194	91	47		2015-16	1066	64	434	8721	433	4060	2337	74	321	358	10	206
2017-18	369	167	246	3604	2542	787	296	144	73	223	132	60		2017-18	1272	79	520	9514	424	3829	2607	73	335	446	13	210
% change 2009-10 to 2017-18	226.38	249.254	248.485	137.61	212.364	154.921	197.333	266.667	292	193.913	366.667	176.471		% change 2009-10 to 2017-18	246.035	202.564	218.487	176.055	97.9215	115.995	222.63	104.286	173.575	256.322	216.667	218.75
Cancer Cases ADULT 40-84 years														Cancer Cases ADULT 40-84 years
	Hispanic			White			Black			Other					Hispanic			White			Black			Other
	AML	MDS	ALL	AML	MDS	ALL	AML	MDS	ALL	AML	MDS	ALL			MM	HL	NHL	MM	HL	NHL	MM	HL	NHL	MM	HL	NHL
2009-10	1284	1699	426	16370	27185	2128	1580	2362	411	661	965	121		2009-10	2989	944	8445	25957	6533	88527	7731	1012	7758	1019	173	3458
2011-12	1605	1843	583	18107	27490	2232	1819	2603	435	886	1170	158		2011-12	3579	850	9056	27887	6340	87150	8594	978	7731	1222	211	3979
2013-14	1823	1938	634	19341	26891	2427	2037	2700	495	967	1111	186		2013-14	3760	1046	9983	29469	6275	90015	8958	1088	8143	1482	240	4307
2015-16	1997	1965	771	19634	26923	2426	2091	2673	515	967	1216	189		2015-16	4406	1051	10643	31170	6175	91491	9722	1084	8431	1619	244	4927
2017-18	1951	1853	768	19474	25601	2571	2237	2676	522	1164	1318	190		2017-18	4634	958	11367	30672	6054	90981	10003	1060	8309	1694	285	5323
% change 2009-10 to 2017-18	151.947	109.064	180.282	118.962	94.1733	120.818	141.582	113.294	127.007	176.097	136.58	157.025		% change 2009-10 to 2017-18	155.035	101.483	134.6	118.165	92.668	102.772	129.388	104.743	107.102	166.241	164.74	153.933
Rate of ALLO HCT by Disease/Race group in US census														Rate of AUTO HCT by Disease/Race group in US census
ALLO	Hispanic			White			Black			Other				AUTO	Hispanic			White			Black			Other
	AML	MDS	ALL	AML	MDS	ALL	AML	MDS	ALL	AML	MDS	ALL			MM	HL	NHL	MM	HL	NHL	MM	HL	NHL	MM	HL	NHL
2009-10	0.126947	0.039435	0.232394	0.159988	0.0440316	0.238722	0.0949367	0.022862	0.0608273	0.173979	0.0373057	0.280992		2009-10	0.172968	0.0413136	0.0281824	0.20819	0.0662789	0.0372881	0.151468	0.06917	0.0248775	0.170756	0.0346821	0.0277617
2011-12	0.140187	0.0569723	0.185249	0.163417	0.0555111	0.251344	0.106652	0.0234345	0.0942529	0.132054	0.0529915	0.246835		2011-12	0.19335	0.0705882	0.0318021	0.245132	0.0749211	0.0432358	0.179195	0.0633947	0.0305265	0.174304	0.0663507	0.0314149
2013-14	0.156336	0.0583075	0.230284	0.176309	0.074114	0.268644	0.105547	0.0385185	0.105051	0.194416	0.0621062	0.263441		2013-14	0.217553	0.0630975	0.0328559	0.252299	0.0720319	0.0421596	0.195803	0.0523897	0.0304556	0.167341	0.0375	0.0362201
2015-16	0.161242	0.0814249	0.232166	0.18198	0.0791517	0.289365	0.120038	0.0445193	0.108738	0.20062	0.0748355	0.248677		2015-16	0.241943	0.0608944	0.040778	0.279788	0.0701215	0.0443759	0.240383	0.0682657	0.0380738	0.221124	0.0409836	0.0418104
2017-18	0.189134	0.0901241	0.320312	0.185067	0.099293	0.306107	0.13232	0.0538117	0.139847	0.191581	0.100152	0.315789		2017-18	0.274493	0.0824635	0.0457465	0.310185	0.0700363	0.0420857	0.260622	0.0688679	0.0403177	0.263282	0.045614	0.0394514
% change 2009-10 to 2017-18	148.986	228.539	137.831	115.676	225.504	128.227	139.377	235.376	229.908	110.117	268.462	112.384		% change 2009-10 to 2017-18	158.696	199.604	162.323	148.991	105.669	112.866	172.064	99.5633	162.065	154.187	131.52	142.107

[truncated: 1 more sheets: eTable 10 Method 1v2]
